# Supplementary material for: ﻿The ornithological collection of the Zoological Museum of Babeș-Bolyai University, Cluj-Napoca, Romania – Part 1: the catalogue of bird skin specimens
Source: Zookeys. 2022 May 19;1102:83–106. doi: 10.3897/zookeys.1102.79102 (PMC9848921; doi:10.3897/zookeys.1102.79102)
Supplement: Supplementary material 1 — The catalogue of bird skin specimens held by the Zoological Museum of Babeş- Bolyai University, Cluj-Napoca, Romania [file zookeys-1102-083-s001.xlsx]

## Sheet: _xltb_storage_
XL Toolbox Settings
	export_preset	<?xml version="1.0" encoding="utf-16"?>_x000D_ <Preset xmlns:xsi="http://www.w3.org/2001/XMLSchema-instance" xmlns:xsd="http://www.w3.org/2001/XMLSchema">_x000D_ <Name>Png, 600 dpi, RGB, Transparent canvas</Name>_x000D_ <Dpi>600</Dpi>_x000D_ <FileType>Png</FileType>_x000D_ <ColorSpace>Rgb</ColorSpace>_x000D_ <Transparency>TransparentCanvas</Transparency>_x000D_ <UseColorProfile>false</UseColorPro…
	export_path	E:\_Science\Kéziratok\_Catalog_of_bird_skin_collection\submitted_version\Zookeys\Final_Proof_2\revised_proof\revised_Figure_3a.png

## Sheet: Order
Row Labels	Count of Order
Passeriformes	487
Charadriiformes	103
Accipitriformes	77
Pelecaniformes	43
Piciformes	33
Falconiformes	28
Gruiformes	26
Anseriformes	25
Strigiformes	24
Podicipediformes	15
Cuculiformes	13
Columbiformes	13
Caprimulgiformes	11
Ciconiiformes	9
Coraciiformes	6
Bucerotiformes	5
Galliformes	3
Suliformes	2
Psittaciformes	1
Procelariiformes	1
Grand Total	925

## Sheet: Year
Row Labels	Count of Year
1863	2
1864	3
1865	1
1867	4
1891	1
1892	1
1893	1
1896	1
1897	3
1902	5
1903	33
1904	9
1905	10
1906	4
1907	16
1908	1
1909	188
1910	41
1911	161
1912	53
1913	42
1914	3
1916	2
1943	1
1944	1
1950	1
1954	4
1955	1
1957	2
1958	1
1959	1
1960	8
1961	1
1962	1
1965	9
1969	4
1970	36
1971	18
1972	5
1973	13
1983	1
1984	1
1985	4
2010	1
2018	2
2020	2
2021	1
unknown	221
Grand Total	925

## Sheet: Region
Row Labels	Count of Region
Transylvania	636
unknown	246
Hungary	21
Dobruja	6
Australia	3
Zoological Garden	3
Bucharest	2
USA	2
Danube Delta	1
Ukraine	1
Asia	1
Bulgaria	1
Norway	1
Poland	1
Grand Total	925

## Sheet: Sheet1
Supplementary Material Table S1: the catalogue of bird skin specimens held by the Zoological Museum of Babeș-Bolyai University, Cluj-Napoca, Romania, including their new and old inventory numbers, updated species identification and scientific name, locality, county and region of collection, gps coordinates, name of collector (last name, forename), date of collection, sex and age of birds (A blank…
Inventory number	Species	Location	County	Region	Latitude	Longitude	Name of collector	Data	Year	Sex	Age	Order	Family	Old inventory number_1	Old invenory number_2	Type of specimen
AVE00689	Acanthis flammea	Cluj-Napoca (CJ)	CJ	Transylvania	46.7713	23.6236	Zwörner Sándor	23.01.1904	1904	M	adult	Passeriformes	Fringillidae		2291	skin
AVE00690	Acanthis flammea	Cluj-Napoca (CJ)	CJ	Transylvania	46.7713	23.6236	Korodi-Gál János	16.02.1973	1973	M	juvenile	Passeriformes	Fringillidae		2291/1	skin
AVE00691	Acanthis flammea	Cluj-Napoca (CJ)	CJ	Transylvania	46.7713	23.6236	Korodi-Gál János	16.02.1973	1973	M	adult	Passeriformes	Fringillidae		2291/1	skin
AVE00692	Acanthis flammea	Cluj-Napoca (CJ)	CJ	Transylvania	46.7713	23.6236	Korodi-Gál János	16.02.1973	1973	M	juvenile	Passeriformes	Fringillidae		2291/1	skin
AVE00693	Acanthis flammea	Cluj-Napoca (CJ)	CJ	Transylvania	46.7713	23.6236	Korodi-Gál János	16.02.1973	1973	F	adult	Passeriformes	Fringillidae		2291/1	skin
AVE00694	Acanthis flammea	Cluj-Napoca (CJ)	CJ	Transylvania	46.7713	23.6236	Korodi-Gál János	16.02.1973	1973	F	adult	Passeriformes	Fringillidae		2291/1	skin
AVE00695	Acanthis flammea	Cluj-Napoca (CJ)	CJ	Transylvania	46.7713	23.6236	Korodi-Gál János	16.02.1973	1973	F	adult	Passeriformes	Fringillidae		2291/1	skin
AVE00696	Acanthis flammea	Cluj-Napoca (CJ)	CJ	Transylvania	46.7713	23.6236	Korodi-Gál János	16.02.1973	1973	F	adult	Passeriformes	Fringillidae		2291/1	skin
AVE00697	Acanthis flammea	Cluj-Napoca (CJ)	CJ	Transylvania	46.7713	23.6236	Korodi-Gál János	16.02.1973	1973	M	adult	Passeriformes	Fringillidae		2291/1	skin
AVE00121	Accipiter gentilis	Aghireș (CJ)	CJ	Transylvania	47.162	23.0098	Führer Lajos	29.02.1906	1906	M	adult	Accipitriformes	Accipitridae		2191/4	skin
AVE00115	Accipiter gentilis	Micești (CJ)	CJ	Transylvania	46.6469	23.6151	Führer Lajos	03.10.1908	1908	F	juvenile	Accipitriformes	Accipitridae		2191/3	skin
AVE00120	Accipiter gentilis	Cluj-Napoca (CJ)	CJ	Transylvania	46.7713	23.6236	Führer Lajos	02.07.1905	1905	M	juvenile	Accipitriformes	Accipitridae		2191	skin
AVE00117	Accipiter gentilis	Turea (CJ)	CJ	Transylvania	46.8518	23.3525	Führer Lajos	26.08.1905	1905	M	juvenile	Accipitriformes	Accipitridae		2191	skin
AVE00116	Accipiter gentilis	NA	NA	NA	NA	NA	NA	NA	NA	M	adult	Accipitriformes	Accipitridae		2191/1	skin
AVE00118	Accipiter gentilis	NA	NA	NA	NA	NA	NA	NA	NA	F	juvenile	Accipitriformes	Accipitridae		2191/2	skin
AVE00119	Accipiter gentilis	NA	NA	NA	NA	NA	NA	NA	NA	M	juvenile	Accipitriformes	Accipitridae		2193	skin
AVE00122	Accipiter nisus	Cluj-Napoca (CJ)	CJ	Transylvania	46.7713	23.6236	Ajtai K. Gyula	xx.08.1892	1892	F	juvenile	Accipitriformes	Accipitridae	154	2190	skin
AVE00124	Accipiter nisus	Turea (CJ)	CJ	Transylvania	46.8518	23.3525	Führer Lajos	26.08.1905	1905	F	juvenile	Accipitriformes	Accipitridae		2190	skin
AVE00123	Accipiter nisus	Turea (CJ)	CJ	Transylvania	46.8518	23.3525	Führer Lajos	15.07.1905	1905	F	adult	Accipitriformes	Accipitridae		2190	skin
AVE00125	Accipiter nisus	NA	NA	NA	NA	NA	Zwörner Sándor ?	03.10.1903	1903	M	juvenile	Accipitriformes	Accipitridae		2190/1	skin
AVE00504	Acrocephalus arundinaceus	Apahida (CJ)	CJ	Transylvania	46.8024	23.75	Führer Lajos	xx.05.1911	1911	F	adult	Passeriformes	Acrocephalidae	579	2321	skin
AVE00508	Acrocephalus arundinaceus	Apahida (CJ)	CJ	Transylvania	46.8024	23.75	Führer Lajos	xx.05.1911	1911	M	adult	Passeriformes	Acrocephalidae	579-1911	2321	skin
AVE00509	Acrocephalus arundinaceus	Apahida (CJ)	CJ	Transylvania	46.8024	23.75	Führer Lajos	xx.05.1911	1911	F	adult	Passeriformes	Acrocephalidae	579-1911	2321	skin
AVE00510	Acrocephalus arundinaceus	Apahida (CJ)	CJ	Transylvania	46.8024	23.75	Führer Lajos	xx.05.1911	1911	M	adult	Passeriformes	Acrocephalidae	579-1911	2321	skin
AVE00506	Acrocephalus arundinaceus	Apahida (CJ)	CJ	Transylvania	46.8024	23.75	Führer Lajos	xx.05.1911	1911	M	adult	Passeriformes	Acrocephalidae	579-1911	2321	skin
AVE00505	Acrocephalus arundinaceus	Apahida (CJ)	CJ	Transylvania	46.8024	23.75	Führer Lajos	xx.09.1909	1909	F	adult	Passeriformes	Acrocephalidae	139	2321	skin
AVE00507	Acrocephalus arundinaceus	Apahida (CJ)	CJ	Transylvania	46.8024	23.75	Führer Lajos	xx.09.1909	1909	M	adult	Passeriformes	Acrocephalidae	139	2321	skin
AVE00518	Acrocephalus palustris	Cluj-Napoca (CJ)	CJ	Transylvania	46.7713	23.6236	Führer Lajos	xx.05.1911	1911		adult	Passeriformes	Acrocephalidae	583-1911	2321	skin
AVE00520	Acrocephalus palustris	Florești (CJ)	CJ	Transylvania	46.7424	23.484	Führer Lajos	xx.05.1913	1913	M	adult	Passeriformes	Acrocephalidae		2322	skin
AVE00519	Acrocephalus palustris	NA	NA	NA	NA	NA	NA	NA	NA			Passeriformes	Acrocephalidae		2321	skin
AVE00522	Acrocephalus palustris	NA	NA	NA	NA	NA	NA	NA	NA			Passeriformes	Acrocephalidae		2321	skin
AVE00523	Acrocephalus palustris	Cluj-Napoca (CJ)	CJ	Transylvania	46.7713	23.6236	Führer Lajos	xx.05.1911	1911		adult	Passeriformes	Acrocephalidae		2321	skin
AVE00524	Acrocephalus palustris	NA	NA	NA	NA	NA	NA	NA	NA			Passeriformes	Acrocephalidae		2323	skin
AVE00513	Acrocephalus schoenabaenus	Apahida (CJ)	CJ	Transylvania	46.8024	23.75	Führer Lajos	xx.10.1909	1909	M		Passeriformes	Acrocephalidae	158	2322	skin
AVE00514	Acrocephalus schoenabaenus	Apahida (CJ)	CJ	Transylvania	46.8024	23.75	Führer Lajos	xx.10.1909	1909	M	juvenile	Passeriformes	Acrocephalidae	208	2322	skin
AVE00515	Acrocephalus schoenabaenus	Apahida (CJ)	CJ	Transylvania	46.8024	23.75	Führer Lajos	xx.10.1909	1909	F		Passeriformes	Acrocephalidae	158	2322	skin
AVE00511	Acrocephalus schoenabaenus	NA	NA	NA	NA	NA	NA	xx.xx.1911	1911		adult	Passeriformes	Acrocephalidae	651-1911	2321	skin
AVE00512	Acrocephalus schoenabaenus	NA	NA	NA	NA	NA	NA	NA	NA		adult	Passeriformes	Acrocephalidae		2323	skin
AVE00516	Acrocephalus schoenabaenus	NA	NA	NA	NA	NA	NA	xx.xx.1911	1911			Passeriformes	Acrocephalidae	651-1911	2321	skin
AVE00517	Acrocephalus schoenabaenus	NA	NA	NA	NA	NA	NA	NA	NA			Passeriformes	Acrocephalidae		2321	skin
AVE00521	Acrocephalus scirpaceus	NA	NA	NA	NA	NA	NA	NA	NA			Passeriformes	Acrocephalidae		2321	skin
AVE00249	Actitis hypoleucos	Cluj-Napoca (CJ)	CJ	Transylvania	46.7713	23.6236	Führer Lajos	xx.06.1911	1911	M	juvenile	Charadriiformes	Scolopacidae	612	2221	skin
AVE00260	Actitis hypoleucos	Hortobágy (HU)	HU	Hungary	45.7985	24.3542	NA	xx.04.1907	1907	F		Charadriiformes	Scolopacidae		2221	skin
AVE00259	Actitis hypoleucos	Geaca (CJ)	CJ	Transylvania	46.8592	24.0924	Herman Ottó	xx.04.1867	1867	F	adult	Charadriiformes	Scolopacidae		2221	skin
AVE00261	Actitis hypoleucos	Gilău (CJ)	CJ	Transylvania	46.7502	23.3833	Führer Lajos	xx.05.1911	1911	F	adult	Charadriiformes	Scolopacidae	612	2221	skin
AVE00255	Actitis hypoleucos	Gilău (CJ)	CJ	Transylvania	46.7502	23.3833	Führer Lajos	xx.05.1911	1911	F	adult	Charadriiformes	Scolopacidae	612	2221	skin
AVE00254	Actitis hypoleucos	Gilău (CJ)	CJ	Transylvania	46.7502	23.3833	Führer Lajos	xx.06.1911	1911	F	juvenile	Charadriiformes	Scolopacidae		2221	skin
AVE00251	Actitis hypoleucos	Gilău (CJ)	CJ	Transylvania	46.7502	23.3833	Führer Lajos	xx.06.1911	1911	M	adult	Charadriiformes	Scolopacidae		2221	skin
AVE00248	Actitis hypoleucos	Mociu (CJ)	CJ	Transylvania	46.7954	24.0317	Führer Lajos	xx.10.1909	1909	M	juvenile	Charadriiformes	Scolopacidae	211	2221	skin
AVE00256	Actitis hypoleucos	Mociu (CJ)	CJ	Transylvania	46.7954	24.0317	Führer Lajos	xx.10.1909	1909	M	adult	Charadriiformes	Scolopacidae	211	2221	skin
AVE00262	Actitis hypoleucos	Mociu (CJ)	CJ	Transylvania	46.7954	24.0317	Führer Lajos	xx.10.1909	1909	F	adult	Charadriiformes	Scolopacidae	211	2221	skin
AVE00253	Actitis hypoleucos	Mociu (CJ)	CJ	Transylvania	46.7954	24.0317	Führer Lajos	xx.06.1910	1910	M		Charadriiformes	Scolopacidae	266	2221	skin
AVE00257	Actitis hypoleucos	Răscruci (CJ)	CJ	Transylvania	46.9044	23.7704	Führer Lajos	xx.11.1909	1909	M	juvenile	Charadriiformes	Scolopacidae	259	2221	skin
AVE00252	Actitis hypoleucos	Răscruci (CJ)	CJ	Transylvania	46.9044	23.7704	Führer Lajos	xx.11.1909	1909	F	juvenile	Charadriiformes	Scolopacidae	259	2221	skin
AVE00258	Actitis hypoleucos	Szentgothárd (HU)	HU	Hungary	47.799	16.6086	Ajtai K. Gyula	23.05.1910	1910	M	adult	Charadriiformes	Scolopacidae		2221	skin
AVE00250	Actitis hypoleucos	NA	NA	NA	NA	NA	NA	NA	NA		adult	Charadriiformes	Scolopacidae		2225	skin
AVE00820	Aegithalos caudatus	Cluj-Napoca (CJ)	CJ	Transylvania	46.7713	23.6236	Führer Lajos	xx.01.1910	1910	F	adult	Passeriformes	Aegithalidae		2310	skin
AVE00822	Aegithalos caudatus	Cluj-Napoca (CJ)	CJ	Transylvania	46.7713	23.6236	Ajtai K. Gyula	20.02.1910	1910	M	adult	Passeriformes	Aegithalidae		2310	skin
AVE00826	Aegithalos caudatus	Cluj-Napoca (CJ)	CJ	Transylvania	46.7713	23.6236	Führer Lajos	xx.12.1909	1909	M	adult	Passeriformes	Aegithalidae		2310	skin
AVE00819	Aegithalos caudatus	Cluj-Napoca (CJ)	CJ	Transylvania	46.7713	23.6236	Führer Lajos	21.12.1902	1902	F	adult	Passeriformes	Aegithalidae		2310	skin
AVE00827	Aegithalos caudatus	Feleacu (CJ)	CJ	Transylvania	46.7143	23.6168	Führer Lajos	xx.05.1911	1911	M	adult	Passeriformes	Aegithalidae		2310	skin
AVE00825	Aegithalos caudatus	Micești (CJ)	CJ	Transylvania	46.6469	23.6151	Führer Lajos	xx.11.1909	1909	F	adult	Passeriformes	Aegithalidae		2310	skin
AVE00828	Aegithalos caudatus	Micești (CJ)	CJ	Transylvania	46.6469	23.6151	Führer Lajos	xx.01.1909	1909	M	adult	Passeriformes	Aegithalidae		2310	skin
AVE00821	Aegithalos caudatus	NA	NA	NA	NA	NA	NA	NA	NA		adult	Passeriformes	Aegithalidae		2310	skin
AVE00823	Aegithalos caudatus	NA	NA	NA	NA	NA	NA	NA	NA		adult	Passeriformes	Aegithalidae		2310	skin
AVE00824	Aegithalos caudatus	NA	NA	NA	NA	NA	NA	NA	NA		adult	Passeriformes	Aegithalidae		2310	skin
AVE00107	Aegypius monachus	Bucium (SJ)	SJ	Transylvania	47.0422	23.0418	NA	24.06.1903	1903	F	adult	Accipitriformes	Accipitridae		2199	skin
AVE00396	Alauda arvensis	Apahida (CJ)	CJ	Transylvania	46.8024	23.75	Führer Lajos	xx.10.1909	1909	M		Passeriformes	Alaudidae	225	2270	skin
AVE00397	Alauda arvensis	Apahida (CJ)	CJ	Transylvania	46.8024	23.75	Führer Lajos	xx.10.1909	1909	M		Passeriformes	Alaudidae	225	2270	skin
AVE00660	Alauda arvensis	Cluj-Napoca (CJ)	CJ	Transylvania	46.7713	23.6236	Vincze Ferencz	14.03.1965	1965	M	adult	Passeriformes	Alaudidae	29	1185	skin
AVE00398	Alauda arvensis	NA	NA	NA	NA	NA	NA	NA	NA			Passeriformes	Alaudidae		2270	skin
AVE00399	Alauda arvensis	NA	NA	NA	NA	NA	NA	NA	NA			Passeriformes	Alaudidae		2270	skin
AVE00335	Alcedo atthis	Florești (CJ)	CJ	Transylvania	46.7424	23.484	Führer Lajos	16.08.1912	1912	M		Coraciiformes	Alcedinidae	164-1912	2255	skin
AVE00035	Anas acuta	Ocna Mureș (AB)	AB	Transylvania	46.3823	23.8521	Führer Lajos	17.03.1903	1903	M	adult	Anseriformes	Anatidae		2171	skin
AVE00016	Anas crecca	Geaca (CJ)	CJ	Transylvania	46.8592	24.0924	Vincze Ferencz	30.09.1971	1971	F		Anseriformes	Anatidae		2173-1	skin
AVE00017	Anas crecca	Geaca (CJ)	CJ	Transylvania	46.8592	24.0924	Vincze Ferencz	08.10.1971	1971	M	juvenile	Anseriformes	Anatidae		2173-1	skin
AVE00018	Anas crecca	Geaca (CJ)	CJ	Transylvania	46.8592	24.0924	Vincze Ferencz	08.10.1971	1971	F		Anseriformes	Anatidae		2173-1	skin
AVE00037	Anas platyrhynchos	Hăghig (CV)	CV	Transylvania	45.8393	25.5892	Führer Lajos	11.01.1903	1903	F		Anseriformes	Anatidae		2168	skin
AVE00038	Anas platyrhynchos	NA	NA	NA	NA	NA	NA	NA	NA	F		Anseriformes	Anatidae		2168	skin
AVE00023	Anser albifrons	Cefa (BH)	BH	Transylvania	46.8823	21.7251	Vincze Ferencz	19.12.1970	1970	F	juvenile	Anseriformes	Anatidae		2170-1	skin
AVE00024	Anser albifrons	NA	NA	NA	NA	NA	NA	NA	NA		juvenile	Anseriformes	Anatidae		2170	skin
AVE00025	Anser fabalis	Hortobágy (HU)	HU	Hungary	47.5872	21.1561	Teleky O.	xx.04.1907	1907	F		Anseriformes	Anatidae		2174	skin
AVE00026	Anser fabalis	NA	NA	NA	NA	NA	NA	NA	NA			Anseriformes	Anatidae		2169	skin
AVE00438	Anthus campestris	Suatu (CJ)	CJ	Transylvania	46.7793	23.9642	Führer Lajos	xx.06.1911	1911	M		Passeriformes	Motacillidae		2276	skin
AVE00436	Anthus cervinus	NA	NA	NA	NA	NA	Führer Lajos	NA	NA			Passeriformes	Motacillidae		2277	skin
AVE00432	Anthus spinoletta	Răscruci (CJ)	CJ	Transylvania	46.9044	23.7704	Führer Lajos	xx.10.1909	1909	M		Passeriformes	Motacillidae		2274	skin
AVE00431	Anthus trivialis	Apahida (CJ)	CJ	Transylvania	46.8024	23.75	Führer Lajos	xx.10.1909	1909	F		Passeriformes	Motacillidae		2274	skin
AVE00433	Anthus trivialis	Apahida (CJ)	CJ	Transylvania	46.8024	23.75	Führer Lajos	xx.10.1909	1909	F		Passeriformes	Motacillidae		2274	skin
AVE00435	Anthus trivialis	Cuzăplac (SJ)	SJ	Transylvania	46.9668	23.1874	Kómis Lajos	18.10.1913	1913	M		Passeriformes	Motacillidae		2277	skin
AVE00434	Anthus trivialis	Florești (CJ)	CJ	Transylvania	46.7424	23.484	Führer Lajos	xx.03.1913	1913			Passeriformes	Motacillidae		2277	skin
AVE00437	Anthus trivialis	NA	NA	NA	NA	NA	NA	NA	NA			Passeriformes	Motacillidae		2277	skin
AVE00206	Aquila heliaca	Sibiu (SB)	SB	Transylvania	45.7937	24.1213	Führer Lajos	xx.08.1907	1907	F	adult	Accipitriformes	Accipitridae		2196	skin
AVE00207	Aquila heliaca	Sibiu (SB)	SB	Transylvania	45.7937	24.1213	Führer Lajos	xx.08.1907	1907	M	juvenile	Accipitriformes	Accipitridae		2196	skin
AVE00056	Ardea alba	Mociu (CJ)	CJ	Transylvania	46.7954	24.0317	Führer Lajos	xx.10.1909	1909	M		Pelecaniformes	Ardeidae		2165	skin
AVE00057	Ardea alba	Mociu (CJ)	CJ	Transylvania	46.7954	24.0317	Führer Lajos	xx.10.1909	1909	F		Pelecaniformes	Ardeidae		2165	skin
AVE00075	Ardea cinerea	Băgara (CJ)	CJ	Transylvania	46.8641	23.3033	Führer Lajos	xx.04.1910	1910	F	adult	Pelecaniformes	Ardeidae	No_241	2162	skin
AVE00069	Ardea cinerea	Cefa (BH)	BH	Transylvania	46.8823	21.7251	Vincze Ferencz	23.06.1970	1970	M	adult	Pelecaniformes	Ardeidae		2162-1	skin
AVE00072	Ardea cinerea	Cefa (BH)	BH	Transylvania	46.8823	21.7251	Vincze Ferencz	23.06.1970	1970	M	adult	Pelecaniformes	Ardeidae		2162-1	skin
AVE00073	Ardea cinerea	Cefa (BH)	BH	Transylvania	46.8823	21.7251	Vincze Ferencz	23.06.1970	1970	M	adult	Pelecaniformes	Ardeidae		2162-1	skin
AVE00070	Ardea cinerea	Cefa (BH)	BH	Transylvania	46.8823	21.7251	Vincze Ferencz	23.06.1970	1970	F	juvenile	Pelecaniformes	Ardeidae		2162-1	skin
AVE00071	Ardea cinerea	Cefa (BH)	BH	Transylvania	46.8823	21.7251	Vincze Ferencz	23.06.1970	1970	F	juvenile	Pelecaniformes	Ardeidae		2162-1	skin
AVE00077	Ardea cinerea	Mociu (CJ)	CJ	Transylvania	46.7954	24.0317	Führer Lajos	xx.04.1910	1910	M	adult	Pelecaniformes	Ardeidae	241/1910	2162	skin
AVE00074	Ardea cinerea	Răscruci (CJ)	CJ	Transylvania	46.9044	23.7704	Führer Lajos	xx.10.1909	1909	F	juvenile	Pelecaniformes	Ardeidae	No_283	2162	skin
AVE00068	Ardea cinerea	Țaga (CJ)	CJ	Transylvania	46.9459	24.0594	Ajtai K. Gyula	03.05.1910	1910	F	immatur	Pelecaniformes	Ardeidae		2162	skin
AVE00065	Ardea cinerea	NA	NA	NA	NA	NA	NA	xx.xx.1911	1911		adult	Pelecaniformes	Ardeidae	632/1911	2162	skin
AVE00066	Ardea cinerea	NA	NA	NA	NA	NA	NA	xx.xx.1911	1911		adult	Pelecaniformes	Ardeidae	632/1911	2162	skin
AVE00067	Ardea cinerea	NA	NA	NA	NA	NA	NA	xx.xx.1911	1911		adult	Pelecaniformes	Ardeidae	632/1911	2162	skin
AVE00076	Ardea cinerea	NA	NA	NA	NA	NA	NA	xx.xx.1911	1911		adult	Pelecaniformes	Ardeidae	632/1911	2162	skin
AVE00060	Ardea purpurea	Băgara (CJ)	CJ	Transylvania	46.8641	23.3033	Führer Lajos	xx.04.1910	1910	F	adult	Pelecaniformes	Ardeidae	242/1910	2163	skin
AVE00058	Ardea purpurea	Geaca (CJ)	CJ	Transylvania	46.8592	24.0924	Vincze Ferencz	15.09.1972	1972	F	juvenile	Pelecaniformes	Ardeidae		2163-1	skin
AVE00059	Ardea purpurea	Geaca (CJ)	CJ	Transylvania	46.8592	24.0924	Führer Lajos	xx.xx.1911	1911		adult	Pelecaniformes	Ardeidae	633/1911	2163	skin
AVE00061	Ardea purpurea	NA	NA	NA	NA	NA	NA	NA	NA		juvenile	Pelecaniformes	Ardeidae			skin
AVE00053	Ardeola ralloides	Cefa (BH)	BH	Transylvania	46.8823	21.7251	Vincze Ferencz	24.06.1970	1970	M	adult	Pelecaniformes	Ardeidae		2163-2	skin
AVE00309	Asio flammeus	Apahida (CJ)	CJ	Transylvania	46.8024	23.75	Führer Lajos	xx.03.1911	1911	F	adult	Strigiformes	Strigidae		2242	skin
AVE00307	Asio flammeus	Borș (BH)	BH	Transylvania	47.1372	21.8223	Führer Lajos	15.01.1906	1906	F	adult	Strigiformes	Strigidae		2242	skin
AVE00308	Asio flammeus	Borș (BH)	BH	Transylvania	47.1372	21.8223	Führer Lajos	15.01.1906	1906	M	adult	Strigiformes	Strigidae		2242	skin
AVE00315	Asio flammeus	Cluj-Napoca (CJ)	CJ	Transylvania	46.7713	23.6236	Kómis Lajos	30.11.1913	1913	F	adult	Strigiformes	Strigidae		2244	skin
AVE00314	Asio flammeus	NA	NA	NA	NA	NA	NA	NA	NA		adult	Strigiformes	Strigidae		2244	skin
AVE00316	Asio flammeus	NA	NA	NA	NA	NA	NA	NA	NA	M	adult	Strigiformes	Strigidae		2244	skin
AVE00317	Asio flammeus	NA	NA	NA	NA	NA	NA	NA	NA	F	adult	Strigiformes	Strigidae		2244	skin
AVE00318	Asio flammeus	NA	NA	NA	NA	NA	NA	NA	NA	F	adult	Strigiformes	Strigidae		2244	skin
AVE00319	Asio flammeus	NA	NA	NA	NA	NA	NA	NA	NA		adult	Strigiformes	Strigidae		2244	skin
AVE00320	Asio flammeus	NA	NA	NA	NA	NA	NA	NA	NA		adult	Strigiformes	Strigidae		2244	skin
AVE00321	Asio flammeus	NA	NA	NA	NA	NA	NA	NA	NA	F	adult	Strigiformes	Strigidae		2244	skin
AVE00313	Asio otus	Baia Mare (MM)	MM	Transylvania	47.6567	23.5851	Sitar Cristian	xx.12.2010	2010		adult	Strigiformes	Strigidae			skin
AVE00310	Asio otus	Cefa (BH)	BH	Transylvania	46.8823	21.7251	Vincze Ferencz	19.12.1970	1970	F	adult	Strigiformes	Strigidae		2242	skin
AVE00305	Asio otus	Hortobágy (HU)	HU	Hungary	47.5872	21.1561	Nagy Jenő	xx.04.1907	1907	M	adult	Strigiformes	Strigidae		2243	skin
AVE00306	Asio otus	Przewloka (PL)	PL	Poland	54.5798	16.905	Kómis Lajos	06.04.1916	1916	M	adult	Strigiformes	Strigidae		2244	skin
AVE00312	Asio otus	Turda (CJ)	CJ	Transylvania	46.5647	23.7971	NA	xx.04.1893	1893		adult	Strigiformes	Strigidae		2243	skin
AVE00311	Asio otus	NA	NA	NA	NA	NA	NA	NA	NA		adult	Strigiformes	Strigidae		2243	skin
AVE00304	Athene noctua	NA	NA	NA	NA	NA	Führer Lajos	xx.xx.1911	1911		adult	Strigiformes	Strigidae	508-1911	2239	skin
AVE00939	Athene noctua	Sărmășel - Gară (MS)	MS	Transylvania	46.7842	24.2043	Osváth Gergely	14.05.2020	2020		adult	Strigiformes	Strigidae			skin
AVE00022	Aythya ferina	Cefa (BH)	BH	Transylvania	46.8823	21.7251	Vincze Ferencz	24.06.1970	1970	F	juvenile	Anseriformes	Anatidae		2175/1	skin
AVE00032	Aythya ferina	Geaca (CJ)	CJ	Transylvania	46.8592	24.0924	Vincze Ferencz	04.06.1970	1970	M	adult	Anseriformes	Anatidae			skin
AVE00030	Aythya nyroca	Apahida (CJ)	CJ	Transylvania	46.8024	23.75	Führer Lajos	xx.09.1909	1909	F		Anseriformes	Anatidae		2174	skin
AVE00020	Aythya nyroca	Cefa (BH)	BH	Transylvania	46.8823	21.7251	Vincze Ferencz	24.06.1970	1970	F		Anseriformes	Anatidae		2175-1	skin
AVE00021	Aythya nyroca	Geaca (CJ)	CJ	Transylvania	46.8592	24.0924	Vincze Ferencz	03.06.1970	1970	F		Anseriformes	Anatidae		2175	skin
AVE00019	Aythya nyroca	Geaca (CJ)	CJ	Transylvania	46.8592	24.0924	Vincze Ferencz	30.09.1971	1971	F		Anseriformes	Anatidae		2175	skin
AVE00936	Aythya nyroca	Geaca (CJ)	CJ	Transylvania	46.8581	24.0941	Vincze Ferencz	03.06.1970	1970	F	adult	Anseriformes	Anatidae		2175	skin
AVE00031	Aythya nyroca	NA	NA	NA	NA	NA	NA	NA	NA		adult	Anseriformes	Anatidae			skin
AVE00472	Bombycilla garrulus	Cluj-Napoca (CJ)	CJ	Transylvania	46.7713	23.6236	Zwörner Sándor	18.12.1903	1903	M		Passeriformes	Bombycillidae		2234	skin
AVE00469	Bombycilla garrulus	Cluj-Napoca (CJ)	CJ	Transylvania	46.7713	23.6236	Führer Lajos	10.11.1903	1903	M		Passeriformes	Bombycillidae		2234	skin
AVE00471	Bombycilla garrulus	Cluj-Napoca (CJ)	CJ	Transylvania	46.7713	23.6236	Führer Lajos	10.11.1903	1903	M		Passeriformes	Bombycillidae		2234	skin
AVE00470	Bombycilla garrulus	Cluj-Napoca (CJ)	CJ	Transylvania	46.7713	23.6236	Führer Lajos	10.11.1903	1903	F		Passeriformes	Bombycillidae		2234	skin
AVE00473	Bombycilla garrulus	NA	NA	NA	NA	NA	NA	NA	NA	M		Passeriformes	Bombycillidae		2234	skin
AVE00474	Bombycilla garrulus	NA	NA	NA	NA	NA	NA	NA	NA	M		Passeriformes	Bombycillidae		2234	skin
AVE00475	Bombycilla garrulus	NA	NA	NA	NA	NA	NA	NA	NA	M		Passeriformes	Bombycillidae		2234	skin
AVE00476	Bombycilla garrulus	NA	NA	NA	NA	NA	NA	NA	NA	M		Passeriformes	Bombycillidae		2234	skin
AVE00477	Bombycilla garrulus	NA	NA	NA	NA	NA	NA	NA	NA	M		Passeriformes	Bombycillidae		2234	skin
AVE00478	Bombycilla garrulus	NA	NA	NA	NA	NA	NA	NA	NA	M		Passeriformes	Bombycillidae		2234	skin
AVE00139	Buteo buteo	Apahida (CJ)	CJ	Transylvania	46.8024	23.75	Führer Lajos	xx.07.1912	1912	F		Accipitriformes	Accipitridae	352-1913	2178	skin
AVE00132	Buteo buteo	Apahida (CJ)	CJ	Transylvania	46.8024	23.75	Führer Lajos	xx.07.1912	1912	M		Accipitriformes	Accipitridae	352-1913	2178/2	skin
AVE00149	Buteo buteo	Ardeal	TR	Transylvania	NA	NA	NA	xx.12.1863	1863	M		Accipitriformes	Accipitridae	61	2178/1	skin
AVE00144	Buteo buteo	Borșa (CJ)	CJ	Transylvania	46.9333	23.65	Führer Lajos	29.03.1906	1906	M		Accipitriformes	Accipitridae		2178/7	skin
AVE00135	Buteo buteo	Cluj-Napoca (CJ)	CJ	Transylvania	46.7713	23.6236	Fülöp Herman	25.02.1960	1960	M		Accipitriformes	Accipitridae		2178	skin
AVE00148	Buteo buteo	Cluj-Napoca (CJ)	CJ	Transylvania	46.7713	23.6236	NA	xx.02.1913	1913	M		Accipitriformes	Accipitridae		2178	skin
AVE00150	Buteo buteo	Cluj-Napoca (CJ)	CJ	Transylvania	46.7713	23.6236	Führer Lajos	19.07.1905	1905	M		Accipitriformes	Accipitridae		2178	skin
AVE00136	Buteo buteo	Cluj-Napoca (CJ)	CJ	Transylvania	46.7713	23.6236	Ajtai K. Gyula	11.10.1909	1909	F		Accipitriformes	Accipitridae		2178/1	skin
AVE00142	Buteo buteo	Cristian (BV)	BV	Transylvania	45.6286	25.4816	Lánczy I.	25.01.1903	1903	F		Accipitriformes	Accipitridae	14	2178	skin
AVE00126	Buteo buteo	Dej (CJ)	CJ	Transylvania	47.1425	23.8788	Zwörner Sándor	08.01.1904	1904			Accipitriformes	Accipitridae		2178	skin
AVE00133	Buteo buteo	Făgăraș (BV)	BV	Transylvania	45.8423	24.9732	Zwörner Sándor	01.05.1903	1903	M		Accipitriformes	Accipitridae	83	2178	skin
AVE00131	Buteo buteo	Florești (CJ)	CJ	Transylvania	46.7424	23.484	NA	xx.xx.1913	1913	F		Accipitriformes	Accipitridae	30-1913	2178	skin
AVE00130	Buteo buteo	Florești (CJ)	CJ	Transylvania	46.7424	23.484	Führer Lajos	xx.10.1913	1913	M		Accipitriformes	Accipitridae		2178/6	skin
AVE00141	Buteo buteo	Grădina Zoologică din Târgu Mureș	ZO	Zoological Garden	NA	NA	Bereczki Boldizsár	15.02.1985	1985			Accipitriformes	Accipitridae		2178/1	skin
AVE00140	Buteo buteo	Grădina Zoologică din Târgu Mureș	ZO	Zoological Garden	NA	NA	Bereczki Boldizsár	15.02.1985	1985			Accipitriformes	Accipitridae		2178/2	skin
AVE00127	Buteo buteo	Miskolc (HU)	HU	Hungary	48.1038	20.7785	Herman Ottó?	xx.12.1863	1863	F		Accipitriformes	Accipitridae	60	2178	skin
AVE00138	Buteo buteo	NA	NA	NA	NA	NA	NA	NA	NA			Accipitriformes	Accipitridae		2178/2	skin
AVE00129	Buteo buteo	NA	NA	NA	NA	NA	NA	NA	NA			Accipitriformes	Accipitridae		2178/3	skin
AVE00143	Buteo buteo	NA	NA	NA	NA	NA	NA	NA	NA			Accipitriformes	Accipitridae		2179	skin
AVE00145	Buteo buteo	NA	NA	NA	NA	NA	NA	NA	NA			Accipitriformes	Accipitridae		2179	skin
AVE00128	Buteo buteo	NA	NA	NA	NA	NA	NA	NA	NA			Accipitriformes	Accipitridae		2178/8	skin
AVE00134	Buteo buteo	NA	NA	NA	NA	NA	NA	NA	NA			Accipitriformes	Accipitridae		2179/5	skin
AVE00147	Buteo buteo	NA	NA	NA	NA	NA	NA	NA	NA			Accipitriformes	Accipitridae		2178/5	skin
AVE00137	Buteo buteo	NA	NA	NA	NA	NA	NA	NA	NA			Accipitriformes	Accipitridae		2176	skin
AVE00146	Buteo buteo	NA	NA	NA	NA	NA	Fülöp Herman	NA	NA			Accipitriformes	Accipitridae			skin
AVE00212	Buteo buteo	NA	NA	NA	NA	NA	NA	NA	NA			Accipitriformes	Accipitridae		2176	skin
AVE00938	Buteo buteo	Delnița (CJ)	CJ	Transylvania	NA	NA	Miklós Réka, Osváth Gergely	12.10.2020	2020		immatur	Accipitriformes	Accipitridae			skin
AVE00157	Buteo lagopus	Apahida (CJ)	CJ	Transylvania	46.8024	23.75	NA	xx.02.1913	1913	F	adult	Accipitriformes	Accipitridae	31-1913	2179	skin
AVE00158	Buteo lagopus	Cluj-Napoca (CJ)	CJ	Transylvania	46.7713	23.6236	Führer Lajos	07.02.1905	1905	F	adult	Accipitriformes	Accipitridae		2179	skin
AVE00156	Buteo lagopus	Cluj-Napoca (CJ)	CJ	Transylvania	46.7713	23.6236	Herman Ottó?	xx.xx.1865	1865	M	adult	Accipitriformes	Accipitridae	18	2179	skin
AVE00155	Buteo lagopus	NA	NA	NA	NA	NA	NA	NA	NA	M	adult	Accipitriformes	Accipitridae		2179/1	skin
AVE00153	Buteo lagopus	NA	NA	NA	NA	NA	NA	NA	NA	F?	adult	Accipitriformes	Accipitridae		2179/2	skin
AVE00154	Buteo lagopus	NA	NA	NA	NA	NA	NA	NA	NA	F	adult	Accipitriformes	Accipitridae	353-1913	2179/6	skin
AVE00151	Buteo rufinus	Europa de Sud-Est	EU	Bulgaria	NA	NA	NA	NA	NA	M		Accipitriformes	Accipitridae		2177	skin
AVE00152	Buteo rufinus	Răscruci (CJ)	CJ	Transylvania	46.9044	23.7704	Führer Lajos	xx.10.1909	1909	M		Accipitriformes	Accipitridae	22.55.25:1632	2176	skin
AVE00909	Calidris minuta	Apahida (CJ)	CJ	Transylvania	46.8024	23.75	Führer Lajos	xx.05.1911	1911	M	adult	Charadriiformes	Scolopacidae	590/1911	2222	skin
AVE00907	Calidris minuta	NA	NA	NA	NA	NA	NA	NA	NA		adult	Charadriiformes	Scolopacidae		2222	skin
AVE00908	Calidris minuta	Someșeni (CJ)	CJ	Transylvania	46.786	23.6756	Führer Lajos	xx.05.1911	1911	M	adult	Charadriiformes	Scolopacidae	581/1911	2222	skin
AVE00236	Calidris pugnax	Cătina (CJ)	CJ	Transylvania	46.8444	24.1616	Zwörner Sándor	11.05.1904	1904	F	adult	Charadriiformes	Scolopacidae		2221	skin
AVE00235	Calidris pugnax	Hortobágy (HU)	HU	Hungary	47.5872	21.1561	Nagy Jenő	xx.04.1907	1907	F	adult	Charadriiformes	Scolopacidae			skin
AVE00234	Calidris pugnax	NA	NA	NA	NA	NA	NA	NA	NA	M	adult	Charadriiformes	Scolopacidae		2219	skin
AVE00367	Caprimulgus europaeus	Cluj-Napoca (CJ)	CJ	Transylvania	46.7713	23.6236	Führer Lajos	xx.04.1911	1911	M		Caprimulgiformes	Caprimulgidae	424-1911	2256	skin
AVE00368	Caprimulgus europaeus	Cluj-Napoca (CJ)	CJ	Transylvania	46.7713	23.6236	Führer Lajos	10.10.1912	1912	F		Caprimulgiformes	Caprimulgidae	42-1913	2256	skin
AVE00366	Caprimulgus europaeus	Cluj-Napoca (CJ)	CJ	Transylvania	46.7713	23.6236	Führer Lajos	xx.04.1911	1911	M		Caprimulgiformes	Caprimulgidae	503-1911	2256	skin
AVE00370	Caprimulgus europaeus	Cluj-Napoca (CJ)	CJ	Transylvania	46.7713	23.6236	Führer Lajos	xx.04.1911	1911	M		Caprimulgiformes	Caprimulgidae		2256	skin
AVE00371	Caprimulgus europaeus	Cluj-Napoca (CJ)	CJ	Transylvania	46.7713	23.6236	Führer Lajos	xx.04.1911	1911	M		Caprimulgiformes	Caprimulgidae	624-1911	2256	skin
AVE00372	Caprimulgus europaeus	Feleacu (CJ)	CJ	Transylvania	46.7143	23.6168	Führer Lajos	xx.04.1911	1911	F		Caprimulgiformes	Caprimulgidae	503-1911	2256	skin
AVE00369	Caprimulgus europaeus	Florești (CJ)	CJ	Transylvania	46.7424	23.484	Vincze Ferencz	18.05.1970	1970	F		Caprimulgiformes	Caprimulgidae		2256	skin
AVE00373	Caprimulgus europaeus	NA	NA	NA	NA	NA	NA	NA	NA			Caprimulgiformes	Caprimulgidae		2256	skin
AVE00374	Caprimulgus europaeus	NA	NA	NA	NA	NA	NA	NA	NA			Caprimulgiformes	Caprimulgidae		2256	skin
AVE00375	Caprimulgus europaeus	NA	NA	NA	NA	NA	NA	NA	NA			Caprimulgiformes	Caprimulgidae		2256	skin
AVE00376	Caprimulgus europaeus	NA	NA	NA	NA	NA	NA	NA	NA			Caprimulgiformes	Caprimulgidae		2256	skin
AVE00634	Carduelis carduelis	Pădureni (CJ)	CJ	Transylvania	46.8697	23.5945	Vincze Ferencz	02.02.1985	1985		adult	Passeriformes	Fringillidae		2293/1	skin
AVE00789	Certhia familiaris	Cuzăplac (SJ)	SJ	Transylvania	46.9668	23.1874	Kómis Lajos	xx.04.1912	1912	F	adult	Passeriformes	Certhiidae	13-1914	2335	skin
AVE00787	Certhia familiaris	Feleacu (CJ)	CJ	Transylvania	46.7143	23.6168	Führer Lajos	xx.05.1911	1911	M	adult	Passeriformes	Certhiidae	587-1911	2335	skin
AVE00788	Certhia familiaris	Feleacu (CJ)	CJ	Transylvania	46.7143	23.6168	Führer Lajos	xx.04.1911	1911	M	adult	Passeriformes	Certhiidae	512-1911	2335	skin
AVE00785	Certhia familiaris	NA	NA	NA	NA	NA	NA	NA	NA			Passeriformes	Certhiidae		2335	skin
AVE00786	Certhia familiaris	NA	NA	NA	NA	NA	NA	NA	NA			Passeriformes	Certhiidae		2335	skin
AVE00784	Certhia familiaris	NA	NA	NA	NA	NA	NA	NA	NA			Passeriformes	Certhiidae		2335	skin
AVE00247	Charadrius alexandrinus	Hortobágy (HU)	HU	Hungary	47.5872	21.1561	Teleki I.	xx.04.1907	1907	F		Charadriiformes	Charadriidae		2227	skin
AVE00868	Charadrius dubius	Cluj-Napoca (CJ)	CJ	Transylvania	46.7713	23.6236	Zwörner Sándor	15.04.1904	1904	F		Charadriiformes	Charadriidae		2226	skin
AVE00870	Charadrius dubius	Florești (CJ)	CJ	Transylvania	46.7424	23.484	Führer Lajos	xx.04.1913	1913	M		Charadriiformes	Charadriidae	150/1913	2226	skin
AVE00869	Charadrius dubius	Cluj-Napoca (CJ)	CJ	Transylvania	46.7713	23.6236	Führer Lajos	xx.05.1911	1911	F		Charadriiformes	Charadriidae	582/1911	2226	skin
AVE00871	Charadrius dubius	Cluj-Napoca (CJ)	CJ	Transylvania	46.7713	23.6236	Führer Lajos	xx.05.1911	1911	M		Charadriiformes	Charadriidae	582/1911	2226	skin
AVE00872	Charadrius dubius	Cluj-Napoca (CJ)	CJ	Transylvania	46.7713	23.6236	Zwörner Sándor	18.04.1904	1904	M		Charadriiformes	Charadriidae		2226	skin
AVE00891	Chlidonias hybrida	Apahida (CJ)	CJ	Transylvania	46.8024	23.75	Führer Lajos	xx.09.1909	1909	F	adult	Charadriiformes	Laridae	153/1909	2235	skin
AVE00893	Chlidonias hybrida	Apahida (CJ)	CJ	Transylvania	46.8024	23.75	Führer Lajos	xx.09.1909	1909	F	adult	Charadriiformes	Laridae	153/1909	2235	skin
AVE00892	Chlidonias hybrida	Apahida (CJ)	CJ	Transylvania	46.8024	23.75	Führer Lajos	xx.09.1909	1909	M	adult	Charadriiformes	Laridae	153/1909	2235	skin
AVE00894	Chlidonias hybrida	Apahida (CJ)	CJ	Transylvania	46.8024	23.75	Führer Lajos	xx.10.1909	1909	M	adult	Charadriiformes	Laridae	221/1909	2235	skin
AVE00896	Chlidonias hybrida	Apahida (CJ)	CJ	Transylvania	46.8024	23.75	Führer Lajos	xx.10.1909	1909	F	adult	Charadriiformes	Laridae	221/1909	2235	skin
AVE00895	Chlidonias niger	NA	NA	NA	NA	NA	NA	NA	NA		juvenile	Charadriiformes	Laridae		2236	skin
AVE00897	Chlidonias niger	Apahida (CJ)	CJ	Transylvania	46.8024	23.75	Führer Lajos	xx.09.1909	1909	M	adult	Charadriiformes	Laridae	152/1909	2234	skin
AVE00898	Chlidonias niger	Brașov (BV)	BV	Transylvania	45.6427	25.5887	Zwörner Sándor	08.07.1903	1903	M	adult	Charadriiformes	Laridae		2234	skin
AVE00246	Chlidonias niger	Geaca (CJ)	CJ	Transylvania	46.8592	24.0924	Vincze Ferencz	30.08.1971	1971	F	juvenile	Charadriiformes	Laridae		2234	skin
AVE00859	Chloris chloris	Cluj-Napoca (CJ)	CJ	Transylvania	46.7713	23.6236	NA	04.03.1985	1985	M	adult	Passeriformes	Fringillidae		1257	skin
AVE00818	Chloris chloris	Cuzăplac (SJ)	SJ	Transylvania	46.9668	23.1874	Kómis Lajos	16.10.1913	1913	F	adult	Passeriformes	Fringillidae		2327	skin
AVE00816	Chloris chloris	NA	NA	NA	NA	NA	NA	NA	NA	F	adult	Passeriformes	Fringillidae		2327	skin
AVE00817	Chloris chloris	NA	NA	NA	NA	NA	NA	NA	NA	F	adult	Passeriformes	Fringillidae		2327	skin
AVE00086	Ciconia ciconia	Dezmir (CJ)	CJ	Transylvania	46.77	23.7132	Fülöp Herman	18.08.1958	1958	F	juvenile	Ciconiiformes	Ciconiidae		2166	skin
AVE00078	Ciconia ciconia	Grădina Zoologică din Turda	ZO	Zoological Garden	NA	NA	Vincze Ferencz	10.11.1971	1971	M	adult	Ciconiiformes	Ciconiidae		2166	skin
AVE00084	Ciconia ciconia	Someșeni (CJ)	CJ	Transylvania	46.786	23.6756	Vincze Ferencz	10.10.1972	1972	M	adult	Ciconiiformes	Ciconiidae		2166	skin
AVE00082	Ciconia ciconia	NA	NA	NA	NA	NA	NA	xx.xx.1911	1911		adult	Ciconiiformes	Ciconiidae	634/1911	2166	skin
AVE00083	Ciconia ciconia	NA	NA	NA	NA	NA	NA	xx.xx.1911	1911		adult	Ciconiiformes	Ciconiidae	634/1911	2166	skin
AVE00085	Ciconia ciconia	NA	NA	NA	NA	NA	NA	NA	NA		adult	Ciconiiformes	Ciconiidae		2166	skin
AVE00080	Ciconia nigra	Răscruci (CJ)	CJ	Transylvania	46.9044	23.7704	Führer Lajos	xx.10.1909	1909	F	juvenile	Ciconiiformes	Ciconiidae	235/1909	2166	skin
AVE00079	Ciconia nigra	NA	NA	NA	NA	NA	NA	NA	NA	F	juvenile	Ciconiiformes	Ciconiidae		2166	skin
AVE00081	Ciconia nigra	NA	NA	NA	NA	NA	Führer Lajos	xx.xx.1911	1911	M	adult	Ciconiiformes	Ciconiidae	635/1911	2166	skin
AVE00463	Cinclus cinclus	Bradu (NT)	NT	Transylvania	46.9968	25.8434	Vincze Ferencz	10.05.1971	1971	F	adult	Passeriformes	Cinclidae		2278	skin
AVE00465	Cinclus cinclus	Cluj-Napoca (CJ)	CJ	Transylvania	46.7713	23.6236	Ajtai K. Gyula	18.11.1909	1909	M		Passeriformes	Cinclidae		2278	skin
AVE00464	Cinclus cinclus	Someșul rece (CJ)	CJ	Transylvania	46.7327	23.3655	Vincze Ferencz	06.09.1970	1970	M	juvenile	Passeriformes	Cinclidae		2278	skin
AVE00466	Cinclus cinclus	NA	NA	NA	NA	NA	NA	xx.xx.1912	1912			Passeriformes	Cinclidae		2278	skin
AVE00467	Cinclus cinclus	NA	NA	NA	NA	NA	NA	xx.xx.1912	1912			Passeriformes	Cinclidae		2278	skin
AVE00468	Cinclus cinclus	NA	NA	NA	NA	NA	NA	xx.xx.1912	1912			Passeriformes	Cinclidae		2278	skin
AVE00934	Cinclus cinclus	NA	NA	NA	NA	NA	NA	NA	NA			Passeriformes	Cinclidae			skin
AVE00935	Cinclus cinclus	Mara (MM)	MM	Transylvania	47.749	23.8279	Deák József	10.08.1961	1961			Passeriformes	Cinclidae			skin
AVE00111	Circaetus gallicus	Sibiu (SB)	SB	Transylvania	45.7937	24.1213	Führer Lajos	xx.07.1907	1907	M		Accipitriformes	Accipitridae	3	2204	skin
AVE00113	Circus aeruginosus	Florești (CJ)	CJ	Transylvania	46.7424	23.484	Führer Lajos	xx.xx.1911	1911	M	juvenile	Accipitriformes	Accipitridae	656-1911	2192	skin
AVE00114	Circus aeruginosus	Hăghig (CV)	CV	Transylvania	45.8393	25.5892	Führer Lajos	01.05.1903	1903	F	adult	Accipitriformes	Accipitridae	80	2192	skin
AVE00112	Circus cyaneus	NA	NA	NA	NA	NA	NA	NA	NA	F	adult	Accipitriformes	Accipitridae		2193	skin
AVE00159	Clanga clanga	Bonțida (CJ)	CJ	Transylvania	46.8999	23.8	Führer Lajos	xx.02.1910	1910	F	juvenile	Accipitriformes	Accipitridae	111-1910	2194	skin
AVE00160	Clanga clanga	Bonțida (CJ)	CJ	Transylvania	46.8999	23.8	Führer Lajos	xx.02.1910	1910	M?	juvenile	Accipitriformes	Accipitridae	111-1910	2194	skin
AVE00161	Clanga clanga	Gilău (CJ)	CJ	Transylvania	46.7502		Führer Lajos	23.03.1896	1896	F		Accipitriformes	Accipitridae		2194	skin
AVE00165	Clanga pomarina	Apahida (CJ)	CJ	Transylvania	46.8024	23.75	Führer Lajos	xx.04.1911	1911	F		Accipitriformes	Accipitridae	497-1911	2194	skin
AVE00163	Clanga pomarina	Cuzăplac (SJ)	SJ	Transylvania	46.9668	23.1874	Führer Lajos	20.01.1914	1914	F	juvenile	Accipitriformes	Accipitridae	33-1914	2194	skin
AVE00162	Clanga pomarina	Feleacu (CJ)	CJ	Transylvania	46.7143	23.6168	Führer Lajos	xx.05.1911	1911	F		Accipitriformes	Accipitridae	618-1911	2194/1	skin
AVE00166	Clanga pomarina	NA	NA	NA	NA	NA	NA	NA	NA		adult	Accipitriformes	Accipitridae		2194	skin
AVE00167	Clanga pomarina	NA	NA	NA	NA	NA	NA	NA	NA		adult	Accipitriformes	Accipitridae		2194	skin
AVE00164	Clanga pomarina	NA	NA	NA	NA	NA	NA	NA	NA		adult	Accipitriformes	Accipitridae		2179	skin
AVE00633	Coccothraustes coccothraustes	Someșeni (CJ)	CJ	Transylvania	46.786	23.6756	NA	12.09.1972	1972	M		Passeriformes	Fringillidae		2340/7	skin
AVE00299	Columba oenas	Cluj-Napoca (CJ)	CJ	Transylvania	46.7713	23.6236	Führer Lajos	xx.06.1911	1911	F	adult	Columbiformes	Columbidae	629-1911	2257	skin
AVE00296	Columba oenas	Cordoș (MS)	MS	Transylvania	46.5118	24.0159	Führer Lajos	xx.07.1911	1911	M	adult	Columbiformes	Columbidae	629-1911	2257	skin
AVE00300	Columba oenas	Feleacu (CJ)	CJ	Transylvania	46.7143	23.6168	Führer Lajos	xx.04.1911	1911	M	adult	Columbiformes	Columbidae	501-1911	2257	skin
AVE00297	Columba oenas	NA	NA	NA	NA	NA	NA	NA	NA		adult	Columbiformes	Columbidae		2257	skin
AVE00298	Columba oenas	NA	NA	NA	NA	NA	NA	NA	NA		adult	Columbiformes	Columbidae		2257	skin
AVE00297	Columba oenas	NA	NA	NA	NA	NA	Führer Lajos	xx.xx.1911	1911		adult	Columbiformes	Columbidae	629-1911	2257	skin
AVE00653	Coracias garrulus	Bicaz (NT)	NT	Transylvania	46.9096	26.0854	Führer Lajos	xx.07.1910	1910	F		Coraciiformes	Coraciiadidae		2254	skin
AVE00381	Corvus cornix	Someșeni (CJ)	CJ	Transylvania	46.786	23.6756	Neuwirth János	24.03.1903	1903	M		Passeriformes	Corvidae			skin
AVE00385	Corvus frugilegus	NA	NA	NA	NA	NA	NA	NA	NA			Passeriformes	Corvidae		2332	skin
AVE00386	Corvus frugilegus	NA	NA	NA	NA	NA	NA	NA	NA			Passeriformes	Corvidae		2332	skin
AVE00378	Corvus monedula	Cluj-Napoca (CJ)	CJ	Transylvania	46.7713	23.6236	Zwörner Sándor	02.02.1904	1904	M	adult	Passeriformes	Corvidae		2330	skin
AVE00380	Corvus monedula	Cluj-Napoca (CJ)	CJ	Transylvania	46.7713	23.6236	Zwörner Sándor	19.11.1903	1903	F		Passeriformes	Corvidae		2330	skin
AVE00377	Corvus monedula	Turea (CJ)	CJ	Transylvania	46.8518	23.3525	Führer Lajos	23.08.1903	1903	M	adult	Passeriformes	Corvidae		2330	skin
AVE00379	Corvus monedula	NA	NA	NA	NA	NA	NA	NA	NA	M		Passeriformes	Corvidae		2330	skin
AVE00099	Coturnix coturnix	Apahida (CJ)	CJ	Transylvania	46.8024	23.75	Führer Lajos	xx.09.1909	1909	M	juvenile	Galliformes	Phasianidae	146	2211	skin
AVE00095	Coturnix coturnix	Gilău (CJ)	CJ	Transylvania	46.7502	23.3833	Führer Lajos	xx.09.1909	1909	M		Galliformes	Phasianidae	145	2211	skin
AVE00192	Crex crex	Apahida (CJ)	CJ	Transylvania	46.8024	23.75	Zwörner Sándor?	05.06.1903	1903	F		Gruiformes	Rallidae		2205	skin
AVE00191	Crex crex	Cluj-Napoca (CJ)	CJ	Transylvania	46.7713	23.6236	NA	05.09.1902	1902	M		Gruiformes	Rallidae	59	2205	skin
AVE00190	Crex crex	Geaca (CJ)	CJ	Transylvania	46.8592	24.0924	Herman Ottó	xx.04.1867	1867	M	adult	Gruiformes	Rallidae	13	2205	skin
AVE00280	Cuculus canorus	Aghireș (CJ)	CJ	Transylvania	47.162	23.0098	Führer Lajos	xx.09.1909	1909	M	adult	Cuculiformes	Cuculidae	127	2338	skin
AVE00281	Cuculus canorus	Aghireș (CJ)	CJ	Transylvania	47.162	23.0098	Führer Lajos	xx.09.1909	1909	M	adult	Cuculiformes	Cuculidae	127	2338	skin
AVE00286	Cuculus canorus	Ceahlău (NT)	NT	Transylvania	47.0451	25.9627	Vincze Ferencz	08.05.1971	1971	M	adult	Cuculiformes	Cuculidae		2338-1	skin
AVE00274	Cuculus canorus	Cluj-Napoca (CJ)	CJ	Transylvania	46.7713	23.6236	Vincze Ferencz	25.09.1971	1971	F	juvenile	Cuculiformes	Cuculidae		2338- 1	skin
AVE00282	Cuculus canorus	Cluj-Napoca (CJ)	CJ	Transylvania	46.7713	23.6236	Führer Lajos	xx.10.1912	1912	M	adult	Cuculiformes	Cuculidae	136-1912	2338	skin
AVE00278	Cuculus canorus	Cluj-Napoca (CJ)	CJ	Transylvania	46.7713	23.6236	Führer Lajos	xx.04.1911	1911	M	adult	Cuculiformes	Cuculidae	502-1911	2338	skin
AVE00277	Cuculus canorus	Cluj-Napoca (CJ)	CJ	Transylvania	46.7713	23.6236	Führer Lajos	xx.04.1911	1911	M	adult	Cuculiformes	Cuculidae	502-1911	2338	skin
AVE00279	Cuculus canorus	Cluj-Napoca (CJ)	CJ	Transylvania	46.7713	23.6236	Führer Lajos	xx.04.1911	1911	M	adult	Cuculiformes	Cuculidae	502-1911	2338	skin
AVE00276	Cuculus canorus	Cluj-Napoca (CJ)	CJ	Transylvania	46.7713	23.6236	Führer Lajos	xx.xx.1912	1912	M	juvenile	Cuculiformes	Cuculidae	136-1912	2338	skin
AVE00275	Cuculus canorus	Feleacu (CJ)	CJ	Transylvania	46.7143	23.6168	Führer Lajos	xx.04.1911	1911	F	adult	Cuculiformes	Cuculidae	502-1911	2338	skin
AVE00283	Cuculus canorus	Feleacu (CJ)	CJ	Transylvania	46.7143	23.6168	Führer Lajos	xx.04.1911	1911	M	adult	Cuculiformes	Cuculidae	502-1911	2338	skin
AVE00284	Cuculus canorus	Pănade (AB)	AB	Transylvania	46.2254	23.957	Führer Lajos	xx.09.1909	1909	M	adult	Cuculiformes	Cuculidae	127	2338	skin
AVE00284	Cuculus canorus	Turnu Roșu (SB)	SB	Transylvania	45.6414	24.2993	Ajtai K. Gyula	12.04.1910	1910	M	adult	Cuculiformes	Cuculidae		2338	skin
AVE00752	Cyanistes caeruleus	Cluj-Napoca (CJ)	CJ	Transylvania	46.7713	23.6236	Führer Lajos	18.11.1913	1913	M		Passeriformes	Paridae		2303	skin
AVE00758	Cyanistes caeruleus	Cluj-Napoca (CJ)	CJ	Transylvania	46.7713	23.6236	Führer Lajos	xx.09.1912	1912	M		Passeriformes	Paridae		2303	skin
AVE00759	Cyanistes caeruleus	Cluj-Napoca (CJ)	CJ	Transylvania	46.7713	23.6236	Führer Lajos	xx.03.1910	1910	M	adult	Passeriformes	Paridae		2303	skin
AVE00753	Cyanistes caeruleus	Cluj-Napoca (CJ)	CJ	Transylvania	46.7713	23.6236	Ajtai K. Gyula	11.02.1910	1910	M		Passeriformes	Paridae		2303	skin
AVE00754	Cyanistes caeruleus	Florești (CJ)	CJ	Transylvania	46.7424	23.484	Neuwirth János	26.03.1903	1903	M	adult	Passeriformes	Paridae		2303	skin
AVE00760	Cyanistes caeruleus	Micești (CJ)	CJ	Transylvania	46.6469	23.6151	Führer Lajos	xx.11.1909	1909	M		Passeriformes	Paridae		2303	skin
AVE00755	Cyanistes caeruleus	NA	NA	NA	NA	NA	NA	NA	NA			Passeriformes	Paridae		1238	skin
AVE00756	Cyanistes caeruleus	NA	NA	NA	NA	NA	NA	NA	NA			Passeriformes	Paridae		1238	skin
AVE00757	Cyanistes caeruleus	NA	NA	NA	NA	NA	NA	NA	NA			Passeriformes	Paridae		1238	skin
AVE00408	Delichon urbicum	Apahida (CJ)	CJ	Transylvania	46.8024	23.75	Führer Lajos	xx.09.1909	1909	M		Passeriformes	Hirundinidae	126	2289	skin
AVE00409	Delichon urbicum	Apahida (CJ)	CJ	Transylvania	46.8024	23.75	Führer Lajos	xx.09.1909	1909	M		Passeriformes	Hirundinidae	126	2289	skin
AVE00410	Delichon urbicum	Apahida (CJ)	CJ	Transylvania	46.8024	23.75	Führer Lajos	xx.09.1909	1909	M		Passeriformes	Hirundinidae	126	2289	skin
AVE00337	Dendrocopos leucotos	Almașu (SJ)	SJ	Transylvania	46.9449	23.1302	Kómis Lajos	15.01.1914	1914	M	adult	Piciformes	Picidae		2252	skin
AVE00336	Dendrocopos major	Cluj-Napoca (CJ)	CJ	Transylvania	46.7713	23.6236	Zwörner Sándor	14.02.1903	1903	F	adult	Piciformes	Picidae	38	2251	skin
AVE00355	Dendrocopos major	Plesca (SJ)	SJ	Transylvania	47.0842	22.8865	Führer Lajos	26.03.1903	1903	F	adult	Piciformes	Picidae	33	2251	skin
AVE00356	Dendrocopos major	NA	NA	NA	NA	NA	NA	NA	NA	M	adult	Piciformes	Picidae		2251	skin
AVE00357	Dendrocopos major	NA	NA	NA	NA	NA	NA	NA	NA	F	adult	Piciformes	Picidae		2251	skin
AVE00924	Dendrocopos major	Alba Iulia (AB)	AB	Transylvania	46.0736	23.5807	Savu George, Osváth Gergely	23.02.2018	2018	M	adult	Piciformes	Picidae			skin
AVE00350	Dryobates minor	Feleacu (CJ)	CJ	Transylvania	46.7143	23.6168	Führer Lajos	xx.04.1909	1909	M		Piciformes	Picidae	511-1911	2249	skin
AVE00351	Dryobates minor	Feleacu (CJ)	CJ	Transylvania	46.7143	23.6168	Führer Lajos	xx.04.1909	1909	M		Piciformes	Picidae	511-1911	2249	skin
AVE00332	Dryocopus martius	Colibița (BN)	BN	Transylvania	47.175	24.9275	Vincze Ferencz	06.05.1971	1971	M		Piciformes	Picidae		2247	skin
AVE00333	Dryocopus martius	Măguri-Răcătău (CJ)	CJ	Transylvania	46.6482	23.1993	Vincze Ferencz	03.08.1970	1970	F		Piciformes	Picidae		2247	skin
AVE00334	Dryocopus martius	NA	NA	NA	NA	NA	NA	NA	NA			Piciformes	Picidae		2247	skin
AVE00054	Egretta garzetta	Cefa (BH)	BH	Transylvania	46.8823	21.7251	Vincze Ferencz	26.07.1970	1970	M		Pelecaniformes	Ardeidae		2165-2	skin
AVE00055	Egretta garzetta	Cefa (BH)	BH	Transylvania	46.8823	21.7251	Vincze Ferencz	23.06.1970	1970	m		Pelecaniformes	Ardeidae			skin
AVE00677	Emberiza citrinella	Cluj-Napoca (CJ)	CJ	Transylvania	46.7713	23.6236	Fülöp Herman	31.01.1960	1960	M		Passeriformes	Emberizidae		2328	skin
AVE00678	Emberiza citrinella	Someșeni (CJ)	CJ	Transylvania	46.786	23.6756	Vincze Ferencz	25.11.1972	1972	M		Passeriformes	Emberizidae		2328	skin
AVE00679	Emberiza citrinella	NA	NA	NA	NA	NA	NA	NA	NA			Passeriformes	Emberizidae		2328	skin
AVE00680	Emberiza citrinella	NA	NA	NA	NA	NA	NA	NA	NA		immatur	Passeriformes	Emberizidae		2328	skin
AVE00681	Emberiza citrinella	NA	NA	NA	NA	NA	NA	NA	NA	M?	immatur	Passeriformes	Emberizidae		2328	skin
AVE00848	Eremophila alpestris	Florești (CJ)	CJ	Transylvania	46.7424	23.484	Führer Lajos	xx.04.1911	1911	M	adult	Passeriformes	Alaudidae		2336	skin
AVE00849	Eremophila alpestris	Florești (CJ)	CJ	Transylvania	46.7424	23.484	Führer Lajos	xx.04.1911	1911	M	adult	Passeriformes	Alaudidae		2336	skin
AVE00565	Erithacus rubecula	Cluj-Napoca (CJ)	CJ	Transylvania	46.7713	23.6236	Führer Lajos	xx.08.1905	1905	M		Passeriformes	Muscicapidae		2311	skin
AVE00567	Erithacus rubecula	Cluj-Napoca (CJ)	CJ	Transylvania	46.7713	23.6236	Führer Lajos	xx.10.1909	1909	M		Passeriformes	Muscicapidae	205	2311	skin
AVE00568	Erithacus rubecula	Cluj-Napoca (CJ)	CJ	Transylvania	46.7713	23.6236	Führer Lajos	xx.10.1909	1909	M		Passeriformes	Muscicapidae	205	2311	skin
AVE00569	Erithacus rubecula	Cluj-Napoca (CJ)	CJ	Transylvania	46.7713	23.6236	Führer Lajos	xx.10.1909	1909	M		Passeriformes	Muscicapidae	205	2311	skin
AVE00566	Erithacus rubecula	Cluj-Napoca (CJ)	CJ	Transylvania	46.7713	23.6236	Führer Lajos	xx.09.1912	1912	M		Passeriformes	Muscicapidae	166	2311	skin
AVE00570	Erithacus rubecula	Cluj-Napoca (CJ)	CJ	Transylvania	46.7713	23.6236	Führer Lajos	xx.09.1912	1912	M		Passeriformes	Muscicapidae	166	2311	skin
AVE00571	Erithacus rubecula	Făget (CJ)	CJ	Transylvania	46.7398	23.5685	Führer Lajos	xx.10.1909	1909	F		Passeriformes	Muscicapidae	205	2311	skin
AVE00564	Erithacus rubecula	Florești (CJ)	CJ	Transylvania	46.7424	23.484	Führer Lajos	xx.03.1913	1913	M		Passeriformes	Muscicapidae	5	2311	skin
AVE00572	Erithacus rubecula	NA	NA	NA	NA	NA	NA	xx.10.1910	1910	F		Passeriformes	Muscicapidae	205	2311	skin
AVE00573	Erithacus rubecula	NA	NA	NA	NA	NA	NA	NA	NA			Passeriformes	Muscicapidae		2311	skin
AVE00932	Estrilda troglodytes	Apahida (CJ)	CJ	Transylvania	46.8018	23.7498	Führer Lajos	xx.09.1912	1912	M	adult	Passeriformes	Estrildidae	165-1912		skin
AVE00926	Eupsaltria australis	Victoria (AU)	AU	Australia	-37.081	143.399	Gasilemaine	xx.07.1897	1897			Passeriformes	Petroicidae		2324	skin
AVE00096	Falco cherrug	Bonțida (CJ)	CJ	Transylvania	46.8999	23.8	Führer Lajos	xx.04.1911	1911	F		Falconiformes	Falconidae	615-1911	2188 1	skin
AVE00229	Falco cherrug	Bonțida (CJ)	CJ	Transylvania	46.8999	23.8	Führer Lajos	xx.04.1911	1911	F	adult	Falconiformes	Falconidae	638-1911	2188	skin
AVE00097	Falco cherrug	Răscruci (CJ)	CJ	Transylvania	46.9044	23.7704	Führer Lajos	xx.02.1910	1910	M		Falconiformes	Falconidae	110-1910	2183	skin
AVE00098	Falco cherrug	Răscruci (CJ)	CJ	Transylvania	46.9044	23.7704	Führer Lajos	xx.11.1909	1909	M		Falconiformes	Falconidae	208	2183	skin
AVE00220	Falco cherrug	NA	NA	NA	NA	NA	NA	NA	NA	M	adult	Falconiformes	Falconidae		2183/1	skin
AVE00219	Falco cherrug	NA	NA	NA	NA	NA	NA	NA	NA	F	adult	Falconiformes	Falconidae		2183/2	skin
AVE00221	Falco cherrug	NA	NA	NA	NA	NA	NA	NA	NA	M	adult	Falconiformes	Falconidae		2183/3	skin
AVE00216	Falco cherrug	NA	NA	NA	NA	NA	NA	NA	NA	F	juvenile	Falconiformes	Falconidae		2183/4	skin
AVE00218	Falco cherrug	NA	NA	NA	NA	NA	NA	NA	NA	F	adult	Falconiformes	Falconidae		2183/5	skin
AVE00231	Falco cherrug	NA	NA	NA	NA	NA	NA	NA	NA	M	adult	Falconiformes	Falconidae			skin
AVE00217	Falco cherrug	NA	NA	NA	NA	NA	NA	NA	NA	F	adult	Falconiformes	Falconidae		2183/6	skin
AVE00230	Falco cherrug	Răscruci (CJ)	CJ	Transylvania	46.9044	23.7704	NA	xx.03.1911	1911	M	adult	Falconiformes	Falconidae	615-1911	2189/1	skin
AVE00175	Falco naumanni	Cluj-Napoca (CJ)	CJ	Transylvania	46.7713	23.6236	Führer Lajos	01.09.1905	1905	M	adult	Falconiformes	Falconidae		2185	skin
AVE00228	Falco peregrinus	Aghireș (CJ)	CJ	Transylvania	47.162	23.0098	NA	xx.03.1910	1910	M	adult	Falconiformes	Falconidae		2182	skin
AVE00227	Falco peregrinus	NA	NA	NA	NA	NA	NA	NA	NA	F	juvenile	Falconiformes	Falconidae		2182	skin
AVE00168	Falco subbuteo	Cluj-Napoca (CJ)	CJ	Transylvania	46.7713	23.6236	Herman Ottó?	xx.xx.1864	1864	M	juvenile	Falconiformes	Falconidae	68	2186/3	skin
AVE00170	Falco subbuteo	Cluj-Napoca (CJ)	CJ	Transylvania	46.7713	23.6236	Herman Ottó?	xx.xx.1864	1864	F	adult	Falconiformes	Falconidae	71	2186/2	skin
AVE00169	Falco subbuteo	Cluj-Napoca (CJ)	CJ	Transylvania	46.7713	23.6236	Herman Ottó?	xx.xx.1864	1864	M	adult	Falconiformes	Falconidae	69	2186/1	skin
AVE00174	Falco subbuteo	Geaca (CJ)	CJ	Transylvania	46.8592	24.0924	Vincze Ferencz	07.09.1970	1970	M	adult	Falconiformes	Falconidae		2186	skin
AVE00171	Falco subbuteo	Turea (CJ)	CJ	Transylvania	46.8518	23.3525	NA	27.08.1965	1965	M	adult	Falconiformes	Falconidae		2186	skin
AVE00172	Falco subbuteo	NA	NA	NA	NA	NA	NA	NA	NA		adult	Falconiformes	Falconidae		2186/4	skin
AVE00173	Falco subbuteo	NA	NA	NA	NA	NA	NA	NA	NA		adult	Falconiformes	Falconidae		2186/5	skin
AVE00224	Falco tinnunculus	Cluj-Napoca (CJ)	CJ	Transylvania	46.7713	23.6236	Zwörner Sándor	26.04.1903	1903	M	adult	Falconiformes	Falconidae	73	2187	skin
AVE00222	Falco tinnunculus	Florești (CJ)	CJ	Transylvania	46.7424	23.484	Vincze Ferencz	13.08.1970	1970	M	adult	Falconiformes	Falconidae		2187	skin
AVE00223	Falco tinnunculus	Galiția de Est	EU	Ukraine	NA	NA	NA	29.04.1916	1916	F		Falconiformes	Falconidae		2187	skin
AVE00226	Falco tinnunculus	NA	NA	NA	NA	NA	NA	NA	NA	F	juvenile	Falconiformes	Falconidae		2187/1	skin
AVE00225	Falco tinnunculus	NA	NA	NA	NA	NA	NA	NA	NA	M	juvenile	Falconiformes	Falconidae		2187/2	skin
AVE00176	Falco vespertinus	Răscruci (CJ)	CJ	Transylvania	46.8086	23.1854	Führer Lajos	xx.05.1910	1910	F	adult	Falconiformes	Falconidae	1240-1910	2184	skin
AVE00531	Ficedula albicollis	Feleacu (CJ)	CJ	Transylvania	46.7143	23.6168	Führer Lajos	xx.05.1911	1911	M	adult	Passeriformes	Muscicapidae	605-1911	2295	skin
AVE00529	Ficedula albicollis	Gilău (CJ)	CJ	Transylvania	46.7502	23.3833	Führer Lajos	xx.05.1911	1911	M	adult	Passeriformes	Muscicapidae		2295	skin
AVE00532	Ficedula albicollis	Gilău (CJ)	CJ	Transylvania	46.7502	23.3833	Führer Lajos	xx.05.1911	1911	M	adult	Passeriformes	Muscicapidae		2295	skin
AVE00533	Ficedula albicollis	Gilău (CJ)	CJ	Transylvania	46.7502	23.3833	Führer Lajos	xx.06.1911	1911	M	adult	Passeriformes	Muscicapidae		2295	skin
AVE00530	Ficedula albicollis	NA	NA	NA	NA	NA	NA	NA	NA	M	adult	Passeriformes	Muscicapidae		2295	skin
AVE00639	Ficedula hypoleuca	Aghireș (CJ)	CJ	Transylvania	47.162	23.0098	Führer Lajos	xx.09.1909	1909	M	adult	Passeriformes	Muscicapidae		2297	skin
AVE00641	Ficedula hypoleuca	Cluj-Napoca (CJ)	CJ	Transylvania	46.7713	23.6236	Führer Lajos	xx.09.1909	1909	M	adult	Passeriformes	Muscicapidae		2297	skin
AVE00640	Ficedula hypoleuca	Cluj-Napoca (CJ)	CJ	Transylvania	46.7713	23.6236	Führer Lajos	xx.08.1912	1912	M	adult	Passeriformes	Muscicapidae		2297	skin
AVE00538	Ficedula hypoleuca	Făget (CJ)	CJ	Transylvania	46.7398	23.5685	Führer Lajos	xx.09.1909	1909	M	juvenile	Passeriformes	Muscicapidae	132	2297	skin
AVE00536	Ficedula hypoleuca	Feleacu (CJ)	CJ	Transylvania	46.7143	23.6168	Führer Lajos	xx.05.1911	1911	M	adult	Passeriformes	Muscicapidae		2297	skin
AVE00539	Ficedula hypoleuca	Gilău (CJ)	CJ	Transylvania	46.7502	23.3833	Führer Lajos	xx.05.1911	1911	F	adult	Passeriformes	Muscicapidae		2297	skin
AVE00535	Ficedula hypoleuca	Gilău (CJ)	CJ	Transylvania	46.7502	23.3833	Führer Lajos	xx.05.1911	1911	M	adult	Passeriformes	Muscicapidae	606	2297	skin
AVE00534	Ficedula hypoleuca	Gilău (CJ)	CJ	Transylvania	46.7502	23.3833	Führer Lajos	xx.06.1911	1911	M	adult	Passeriformes	Muscicapidae	606	2297	skin
AVE00537	Ficedula hypoleuca	NA	NA	NA	NA	NA	NA	NA	NA	M	adult	Passeriformes	Muscicapidae		2297	skin
AVE00540	Ficedula parva	Făget (CJ)	CJ	Transylvania	46.7398	23.5685	Führer Lajos	xx.09.1909	1909	F	juvenile	Passeriformes	Muscicapidae	131	2294	skin
AVE00541	Ficedula parva	Făget (CJ)	CJ	Transylvania	46.7398	23.5685	Führer Lajos	xx.09.1909	1909	M	juvenile	Passeriformes	Muscicapidae	131	2294	skin
AVE00493	Ficedula parva	Făget (CJ)	CJ	Transylvania	46.7398	23.5685	Führer Lajos	xx.05.1911	1911		juvenile	Passeriformes	Muscicapidae	586-1911	2294	skin
AVE00844	Fringilla montifringilla	NA	NA	NA	NA	NA	NA	NA	NA	F		Passeriformes	Fringillidae		2326	skin
AVE00845	Fringilla montifringilla	NA	NA	NA	NA	NA	NA	NA	NA	F		Passeriformes	Fringillidae		2326	skin
AVE00846	Fringilla montifringilla	NA	NA	NA	NA	NA	NA	NA	NA	M		Passeriformes	Fringillidae		2326	skin
AVE00847	Fringilla montifringilla	NA	NA	NA	NA	NA	NA	NA	NA	M		Passeriformes	Fringillidae		2326	skin
AVE00193	Fulica atra	Geaca (CJ)	CJ	Transylvania	46.8592	24.0924	Herman Ottó	xx.03.1867	1867			Gruiformes	Rallidae	1	2210	skin
AVE00194	Fulica atra	Geaca (CJ)	CJ	Transylvania	46.8592	24.0924	Herman Ottó	xx.03.1867	1867	M		Gruiformes	Rallidae	2	2210	skin
AVE00195	Fulica atra	Geaca (CJ)	CJ	Transylvania	46.8592	24.0924	Vincze Ferencz	15.10.1971	1971	M		Gruiformes	Rallidae		2210	skin
AVE00196	Fulica atra	Geaca (CJ)	CJ	Transylvania	46.8592	24.0924	Vincze Ferencz	15.10.1971	1971	F		Gruiformes	Rallidae		2210	skin
AVE00197	Fulica atra	NA	NA	NA	NA	NA	Vincze Ferencz	22.11.1973	1973			Gruiformes	Rallidae		2210	skin
AVE00198	Fulica atra	NA	NA	NA	NA	NA	Vincze Ferencz	22.11.1973	1973			Gruiformes	Rallidae		2210	skin
AVE00062	Fulmarus glacialis	NA	NA	NA	NA	NA	NA	NA	NA		adult	Procelariiformes	Procellariidae		2340	skin
AVE00621	Galerida cristata	Apahida (CJ)	CJ	Transylvania	46.8024	23.75	Führer Lajos	27.10.1912	1912	M		Passeriformes	Alaudidae	44	2271	skin
AVE00620	Galerida cristata	Cluj-Napoca (CJ)	CJ	Transylvania	46.7713	23.6236	Zwörner Sándor	25.04.1904	1904	M	adult	Passeriformes	Alaudidae		2271	skin
AVE00618	Galerida cristata	Cluj-Napoca (CJ)	CJ	Transylvania	46.7713	23.6236	Führer Lajos	20.02.1913	1913	M		Passeriformes	Alaudidae		2271	skin
AVE00619	Galerida cristata	Cluj-Napoca (CJ)	CJ	Transylvania	46.7713	23.6236	Führer Lajos	13.03.1903	1903	M		Passeriformes	Alaudidae	20	2271	skin
AVE00615	Galerida cristata	Țaga (CJ)	CJ	Transylvania	46.9459	24.0594	Fülöp Herman	31.01.1960	1960	F		Passeriformes	Alaudidae		2271	skin
AVE00616	Galerida cristata	Țaga (CJ)	CJ	Transylvania	46.9459	24.0594	Fülöp Herman	31.01.1960	1960	M		Passeriformes	Alaudidae		2271	skin
AVE00617	Galerida cristata	NA	NA	NA	NA	NA	NA	NA	NA			Passeriformes	Alaudidae		2271	skin
AVE00201	Gallinula chloropus	Apahida (CJ)	CJ	Transylvania	46.8024	23.75	Führer Lajos	xx.11.1909	1909	M	adult	Gruiformes	Rallidae		2208	skin
AVE00199	Gallinula chloropus	Sucutard (CJ)	CJ	Transylvania	46.8985	24.0641	Vincze Ferencz	20.10.1971	1971		juvenile	Gruiformes	Rallidae		2208	skin
AVE00202	Gallinula chloropus	Țaga (CJ)	CJ	Transylvania	46.9459	24.0594	Ajtai K. Gyula	02.05.1910	1910	M	adult	Gruiformes	Rallidae		2208	skin
AVE00200	Gallinula chloropus	NA	NA	NA	NA	NA	NA	NA	NA		adult	Gruiformes	Rallidae		2208	skin
AVE00899	Gallinago gallinago	Aghireș (CJ)	CJ	Transylvania	47.162	23.0098	Führer Lajos	xx.09.1909	1909	M		Charadriiformes	Scolopacidae	148	2217	skin
AVE00903	Gallinago gallinago	Apahida (CJ)	CJ	Transylvania	46.8024	23.75	Führer Lajos	xx.08.1912	1912		juvenile	Charadriiformes	Scolopacidae	150	2217	skin
AVE00901	Gallinago gallinago	Mociu (CJ)	CJ	Transylvania	46.7954	24.0317	Führer Lajos	xx.11.1909	1909	F		Charadriiformes	Scolopacidae	257	2217	skin
AVE00900	Gallinago gallinago	Mociu (CJ)	CJ	Transylvania	46.7954	24.0317	Führer Lajos	xx.11.1909	1909	M		Charadriiformes	Scolopacidae	257	2217	skin
AVE00902	Gallinago gallinago	NA	NA	NA	NA	NA	NA	NA	NA			Charadriiformes	Scolopacidae		2217	skin
AVE00106	Gypaetus barbatus	Tibet (Asia)	ASIA	Asia	30.1576	88.7891	NA	NA	NA	M	adult	Accipitriformes	Accipitridae	no58	2192	skin
AVE00105	Gyps fulvus	NA	NA	NA	NA	NA	Führer Lajos	xx.07.1907	1907	F	juvenile	Accipitriformes	Accipitridae		2202	skin
AVE00102	Haliaeetus albicilla	Răscruci (CJ)	CJ	Transylvania	46.9044	23.7704	Führer Lajos	xx.11.1909	1909	F	juvenile	Accipitriformes	Accipitridae	276	2201	skin
AVE00100	Haliaeetus albicilla	Zau de Câmpie (MS)	MS	Transylvania	46.6129	24.1268	Führer Lajos	xx.08.1907	1907	F	juvenile	Accipitriformes	Accipitridae		2201/1	skin
AVE00103	Haliaeetus albicilla	Zau de Câmpie (MS)	MS	Transylvania	46.6129	24.1268	Führer Lajos	xx.08.1907	1907	F	immatur	Accipitriformes	Accipitridae		2201/2	skin
AVE00101	Haliaeetus albicilla	Zau de Câmpie (MS)	MS	Transylvania	46.6129	24.1268	Führer Lajos	xx.07.1907	1907	F	subadult	Accipitriformes	Accipitridae			skin
AVE00104	Haliaeetus albicilla	Zau de Câmpie (MS)	MS	Transylvania	46.6129	24.1268	Führer Lajos	xx.08.1907	1907	F	immatur	Accipitriformes	Accipitridae		2201/3	skin
AVE00211	Hieraaetus pennatus	Răscruci (CJ)	CJ	Transylvania	46.9044	23.7704	Führer Lajos	xx.10.1909	1909	M	juvenile	Accipitriformes	Accipitridae	281	2195/1	skin
AVE00210	Hieraaetus pennatus	Răscruci (CJ)	CJ	Transylvania	46.9044	23.7704	Führer Lajos	xx.10.1909	1909	M	juvenile	Accipitriformes	Accipitridae	237	2195/2	skin
AVE00214	Hieraaetus pennatus	Răscruci (CJ)	CJ	Transylvania	46.9044	23.7704	Führer Lajos	xx.10.1909	1909	M	juvenile	Accipitriformes	Accipitridae	281	2195/1	skin
AVE00213	Hieraaetus pennatus	Răscruci (CJ)	CJ	Transylvania	46.9044	23.7704	Führer Lajos	xx.10.1909	1909	M		Accipitriformes	Accipitridae	237	2179	skin
AVE00215	Hieraaetus pennatus	NA	NA	NA	NA	NA	NA	NA	NA			Accipitriformes	Accipitridae		2198	skin
AVE00237	Himantopus himantopus	Mociu (CJ)	CJ	Transylvania	46.7954	24.0317	Führer Lajos	xx.11.1909	1909	F	juvenile	Charadriiformes	Recurvirostridae	255	2214	skin
AVE00203	Himantopus himantopus	NA	NA	NA	NA	NA	NA	NA	NA			Charadriiformes	Recurvirostridae		2214	skin
AVE00654	Hippolais icterina	Cluj-Napoca (CJ)	CJ	Transylvania	46.7713	23.6236	Korodi-Gál János	28.05.1965	1965	M	adult	Passeriformes	Acrocephalidae	36		skin
AVE00655	Hippolais icterina	Cluj-Napoca (CJ)	CJ	Transylvania	46.7713	23.6236	Korodi-Gál János	28.05.1965	1965	F	adult	Passeriformes	Acrocephalidae	35		skin
AVE00656	Hippolais icterina	Cluj-Napoca (CJ)	CJ	Transylvania	46.7713	23.6236	Korodi-Gál János	28.05.1965	1965	M	adult	Passeriformes	Acrocephalidae	37		skin
AVE00657	Hippolais icterina	Cluj-Napoca (CJ)	CJ	Transylvania	46.7713	23.6236	Korodi-Gál János	28.05.1965	1965	M	adult	Passeriformes	Acrocephalidae	38		skin
AVE00403	Hirundo rustica	Apahida (CJ)	CJ	Transylvania	46.8024	23.75	Führer Lajos	xx.09.1909	1909	F	adult	Passeriformes	Hirundinidae	125	2290	skin
AVE00404	Hirundo rustica	Apahida (CJ)	CJ	Transylvania	46.8024	23.75	Führer Lajos	xx.09.1909	1909	F	adult	Passeriformes	Hirundinidae	125	2290	skin
AVE00400	Hirundo rustica	Apahida (CJ)	CJ	Transylvania	46.8024	23.75	Führer Lajos	xx.09.1909	1909	F	juvenile	Passeriformes	Hirundinidae	125	2290	skin
AVE00405	Hirundo rustica	Apahida (CJ)	CJ	Transylvania	46.8024	23.75	Führer Lajos	xx.09.1909	1909	F	adult	Passeriformes	Hirundinidae	125	2290	skin
AVE00401	Hirundo rustica	Cluj-Napoca (CJ)	CJ	Transylvania	46.7713	23.6236	Führer Lajos	xx.09.1912	1912	1y		Passeriformes	Hirundinidae	142-1912	2290	skin
AVE00406	Hirundo rustica	Florești (CJ)	CJ	Transylvania	46.7424	23.484	Führer Lajos	xx.05.1913	1913	F	adult	Passeriformes	Hirundinidae	1913-02-01	2290	skin
AVE00407	Hirundo rustica	Florești (CJ)	CJ	Transylvania	46.7424	23.484	Führer Lajos	xx.05.1913	1913	F	adult	Passeriformes	Hirundinidae	1913-02-01	2290	skin
AVE00402	Hirundo rustica	NA	NA	NA	NA	NA	NA	NA	NA	F		Passeriformes	Hirundinidae		2290	skin
AVE00658	Iduna pallida	Cluj-Napoca (CJ)	CJ	Transylvania	46.7713	23.6236	Korodi-Gál János	28.05.1965	1965	F	adult	Passeriformes	Acrocephalidae	39		skin
AVE0052	Ixobrychus minutus	Răscruci (CJ)	CJ	Transylvania	46.9044	23.7704	Führer Lajos	xx.10.1909	1909	M	adult	Pelecaniformes	Ardeidae		2162	skin
AVE00353	Jynx torquilla	Florești (CJ)	CJ	Transylvania	46.7424	23.484	Führer Lajos	xx.04.1913	1913	M		Piciformes	Picidae	4809	2248	skin
AVE00354	Jynx torquilla	Gilău (CJ)	CJ	Transylvania	46.7502	23.3833	Führer Lajos	xx.09.1909	1909	F		Piciformes	Picidae		2248	skin
AVE00352	Jynx torquilla	Viștea (CJ)	CJ	Transylvania	46.8023	23.4012	Führer Lajos	xx.09.1909	1909	F		Piciformes	Picidae	129	2248	skin
AVE00560	Lanius collurio	Baciu (CJ)	CJ	Transylvania	46.7972	23.522	Ajtai K. Gyula	26.05.1910	1910	M	adult	Passeriformes	Laniidae		2279	skin
AVE00552	Lanius collurio	Cluj-Napoca (CJ)	CJ	Transylvania	46.7713	23.6236	Führer Lajos	01.08.1905	1905	M		Passeriformes	Laniidae		2279	skin
AVE00551	Lanius collurio	Cluj-Napoca (CJ)	CJ	Transylvania	46.7713	23.6236	Führer Lajos	27.07.1905	1905	F		Passeriformes	Laniidae		2279	skin
AVE00553	Lanius collurio	Cluj-Napoca (CJ)	CJ	Transylvania	46.7713	23.6236	NA	xx.07.1891	1891	M		Passeriformes	Laniidae	92	2279	skin
AVE00556	Lanius collurio	Cluj-Napoca (CJ)	CJ	Transylvania	46.7713	23.6236	Führer Lajos	xx.05.1910	1910	M	adult	Passeriformes	Laniidae	234	2279	skin
AVE00561	Lanius collurio	Cluj-Napoca (CJ)	CJ	Transylvania	46.7713	23.6236	Vincze Ferencz	03.08.1970	1970	F		Passeriformes	Laniidae		2279	skin
AVE00558	Lanius collurio	Cluj-Napoca (CJ)	CJ	Transylvania	46.7713	23.6236	Führer Lajos	xx.08.1912	1912	F	juvenile	Passeriformes	Laniidae	156	2279	skin
AVE00557	Lanius collurio	Cluj-Napoca (CJ)	CJ	Transylvania	46.7713	23.6236	Führer Lajos	xx.10.1909	1909		juvenile	Passeriformes	Laniidae		2279	skin
AVE00559	Lanius collurio	Cuzăplac (SJ)	SJ	Transylvania	46.9668	23.1874	NA	16.07.1913	1913	F		Passeriformes	Laniidae		2279	skin
AVE00554	Lanius collurio	Gilău (CJ)	CJ	Transylvania	46.7502	23.3833	Führer Lajos	xx.10.1909	1909		juvenile	Passeriformes	Laniidae	157	2279	skin
AVE00555	Lanius collurio	Gilău (CJ)	CJ	Transylvania	46.7502	23.3833	Führer Lajos	xx.10.1909	1909		juvenile	Passeriformes	Laniidae	157	2279	skin
AVE00562	Lanius collurio	NA	NA	NA	NA	NA	NA	NA	NA	M		Passeriformes	Laniidae		2279	skin
AVE00563	Lanius collurio	NA	NA	NA	NA	NA	NA	NA	NA	M		Passeriformes	Laniidae		2279	skin
AVE00614	Lanius excubitor	Cuzăplac (SJ)	SJ	Transylvania	46.9668	23.1874	Kómis Lajos	16.12.1913	1913	M	adult	Passeriformes	Laniidae	24	2280-1	skin
AVE00612	Lanius excubitor	Florești (CJ)	CJ	Transylvania	46.7424	23.484	Führer Lajos	xx.12.1912	1912		juvenile	Passeriformes	Laniidae	21	2280-1	skin
AVE00613	Lanius excubitor	Florești (CJ)	CJ	Transylvania	46.7424	23.484	Führer Lajos	xx.12.1912	1912	M	adult	Passeriformes	Laniidae	21	2280-1	skin
AVE00611	Lanius excubitor	Someșeni (CJ)	CJ	Transylvania	46.786	23.6756	Vincze Ferencz	22.10.1972	1972	M	adult	Passeriformes	Laniidae		2280	skin
AVE00609	Lanius minor	Baciu (CJ)	CJ	Transylvania	46.7972	23.522	Führer Lajos	xx.05.1910	1910	M	adult	Passeriformes	Laniidae	233	2280	skin
AVE00610	Lanius minor	NA	NA	NA	NA	NA	NA	NA	NA			Passeriformes	Laniidae		2280	skin
AVE00876	Larus canus	Apahida (CJ)	CJ	Transylvania	46.8024	23.75	Führer Lajos	xx.02.1910	1910	M	immatur	Charadriiformes	Laridae	116-1910	2231	skin
AVE00877	Larus canus	Hortobágy (HU)	HU	Hungary	47.585	21.1553	Nagy Jenő	xx.04.1907	1907	F	adult	Charadriiformes	Laridae		2231	skin
AVE00878	Larus canus	Zau de Câmpie (MS)	MS	Transylvania	46.6129	24.1268	NA	xx.03.1911	1911	F	adult	Charadriiformes	Laridae	519-1911	2231	skin
AVE00879	Larus canus	Zau de Câmpie (MS)	MS	Transylvania	46.6129	24.1268	NA	xx.03.1911	1911	M	adult	Charadriiformes	Laridae	519/1911	2231	skin
AVE00890	Larus fuscus	Someșeni (CJ)	CJ	Transylvania	46.786	23.6756	NA	xx.10.1902	1902	F	juvenile	Charadriiformes	Laridae		2230	skin
AVE00887	Larus marinus	NA	NA	NA	NA	NA	NA	NA	NA		adult	Charadriiformes	Laridae		2229	skin
AVE00917	Larus michahellis	Apahida (CJ)	CJ	Transylvania	46.8024	23.75	Führer Lajos	xx.11.1909	1909	F		Charadriiformes	Laridae		2229	skin
AVE00918	Larus michahellis	Apahida (CJ)	CJ	Transylvania	46.8024	23.75	Führer Lajos	xx.11.1909	1909	F		Charadriiformes	Laridae		2229	skin
AVE00888	Larus michahellis	NA	NA	NA	NA	NA	NA	NA	NA		immatur	Charadriiformes	Laridae		2232	skin
AVE00889	Larus michahellis	NA	NA	NA	NA	NA	NA	NA	NA		adult	Charadriiformes	Laridae		2230	skin
AVE00862	Larus ridibundus	Apahida (CJ)	CJ	Transylvania	46.8024	23.75	Führer Lajos	xx.10.1909	1909	F	adult	Charadriiformes	Laridae	187/1909	2228	skin
AVE00863	Larus ridibundus	Apahida (CJ)	CJ	Transylvania	46.8024	23.75	Führer Lajos	xx.10.1909	1909	F	juvenile	Charadriiformes	Laridae	189/1909	2228	skin
AVE00882	Larus ridibundus	Apahida (CJ)	CJ	Transylvania	46.8024	23.75	Führer Lajos	xx.11.1909	1909	M	juvenile	Charadriiformes	Laridae	278/1909	2228	skin
AVE00865	Larus ridibundus	Dezmir (CJ)	CJ	Transylvania	46.77	23.7132	Führer Lajos	xx.11.1909	1909	F	juvenile	Charadriiformes	Laridae	278/1909	2228	skin
AVE00867	Larus ridibundus	Mociu (CJ)	CJ	Transylvania	46.7954	24.0317	Führer Lajos	xx.11.1909	1909	M	juvenile	Charadriiformes	Laridae	278/1909	2228	skin
AVE00881	Larus ridibundus	Mociu (CJ)	CJ	Transylvania	46.7954	24.0317	Führer Lajos	xx.06.1910	1910	F	adult	Charadriiformes	Laridae	263/1910	2228	skin
AVE00883	Larus ridibundus	Mociu (CJ)	CJ	Transylvania	46.7954	24.0317	Führer Lajos	xx.06.1910	1910	M	adult	Charadriiformes	Laridae	262/1910	2228	skin
AVE00884	Larus ridibundus	Mociu (CJ)	CJ	Transylvania	46.7954	24.0317	Führer Lajos	xx.06.1910	1910	M	adult	Charadriiformes	Laridae	261/1910	2228	skin
AVE00886	Larus ridibundus	NA	NA	NA	NA	NA	NA	NA	NA		adult	Charadriiformes	Laridae		2228	skin
AVE00864	Larus ridibundus	Zau de Câmpie (MS)	MS	Transylvania	46.6129	24.1268	NA	xx.04.1911	1911		adult	Charadriiformes	Laridae	523/1911	2228	skin
AVE00885	Larus ridibundus	Zau de Câmpie (MS)	MS	Transylvania	46.6129	24.1268	NA	xx.04.1911	1911		immatur	Charadriiformes	Laridae		2228	skin
AVE00880	Larus ridibundus	NA	NA	NA	NA	NA	NA	NA	NA		juvenile	Charadriiformes	Laridae		2228	skin
AVE00866	Larus ridibundus	NA	NA	NA	NA	NA	NA	NA	NA		adult	Charadriiformes	Laridae		2228	skin
AVE00347	Leiopicus medius	Aghireș (CJ)	CJ	Transylvania	47.162	23.0098	Führer Lajos	xx.09.1909	1909	M		Piciformes	Picidae		2250	skin
AVE00338	Leiopicus medius	Feleacu (CJ)	CJ	Transylvania	46.7143	23.6168	Führer Lajos	xx.05.1911	1911	M		Piciformes	Picidae	600-1911	2250	skin
AVE00340	Leiopicus medius	Feleacu (CJ)	CJ	Transylvania	46.7143	23.6168	Führer Lajos	xx.05.1911	1911	F		Piciformes	Picidae	600-1911	2250	skin
AVE00344	Leiopicus medius	Feleacu (CJ)	CJ	Transylvania	46.7143	23.6168	Führer Lajos	xx.05.1911	1911	M		Piciformes	Picidae	600-1911	2250	skin
AVE00345	Leiopicus medius	Feleacu (CJ)	CJ	Transylvania	46.7143	23.6168	Führer Lajos	xx.05.1911	1911	M		Piciformes	Picidae	600-1911	2250	skin
AVE00339	Leiopicus medius	Feleacu (CJ)	CJ	Transylvania	46.7143	23.6168	Führer Lajos	xx.05.1911	1911	M		Piciformes	Picidae	600-1911	2250	skin
AVE00346	Leiopicus medius	Feleacu (CJ)	CJ	Transylvania	46.7143	23.6168	Führer Lajos	xx.05.1911	1911	M		Piciformes	Picidae	600-1911	2250	skin
AVE00341	Leiopicus medius	Micești (CJ)	CJ	Transylvania	46.6469	23.6151	Führer Lajos	xx.11.1909	1909	F		Piciformes	Picidae	264	2250	skin
AVE00342	Leiopicus medius	Micești (CJ)	CJ	Transylvania	46.6469	23.6151	Führer Lajos	xx.11.1909	1909	M		Piciformes	Picidae		2250	skin
AVE00343	Leiopicus medius	Micești (CJ)	CJ	Transylvania	46.6469	23.6151	Führer Lajos	xx.11.1909	1909	M		Piciformes	Picidae		2250	skin
AVE00348	Leiopicus medius	Unguraș (CJ)	CJ	Transylvania	47.1084	24.0571	Führer Lajos	xx.09.1909	1909	F		Piciformes	Picidae		2250	skin
AVE00349	Leiopicus medius	NA	NA	NA	NA	NA	Führer Lajos	xx.09.1909	1909	F		Piciformes	Picidae		2250	skin
AVE00928	Lichenostomus fuscus	Victoria (AU)	AU	Australia	-37.0456	143.402	Gasilemaine	xx.07.1897	1897			Passeriformes	Meliphagidae			skin
AVE00233	Limosa limosa	Someșeni (CJ)	CJ	Transylvania	46.786	23.6756	Vincze Ferencz	26.07.1973	1973	M	juvenile	Charadriiformes	Scolopacidae		2215	skin
AVE00232	Limosa limosa	Ungaria (HU)	HU	Hungary	NA	NA	Führer Lajos	xx.04.1911	1911	M	adult	Charadriiformes	Scolopacidae	504-1911	2215	skin
AVE00850	Linaria cannabina	Cuzăplac (SJ)	SJ	Transylvania	46.9668	23.1874	Kómis Lajos	xx.07.1913	1913	F		Passeriformes	Fringillidae			skin
AVE00861	Linaria cannabina	Cuzăplac (SJ)	SJ	Transylvania	46.9668	23.1874	Kómis Lajos	23.10.1913	1913	M		Passeriformes	Fringillidae			skin
AVE00851	Linaria cannabina	NA	NA	NA	NA	NA	NA	NA	NA	M		Passeriformes	Fringillidae			skin
AVE00852	Linaria cannabina	NA	NA	NA	NA	NA	NA	NA	NA	M		Passeriformes	Fringillidae			skin
AVE00795	Locustella luscionides	Apahida (CJ)	CJ	Transylvania	46.8024	23.75	Führer Lajos	xx.05.1911	1911		adult	Passeriformes	Locustellidae	584-1911	2325	skin
AVE00796	Locustella luscionides	Apahida (CJ)	CJ	Transylvania	46.8024	23.75	Führer Lajos	xx.05.1911	1911	M	adult	Passeriformes	Locustellidae	584-1911	2325	skin
AVE00797	Locustella luscionides	Apahida (CJ)	CJ	Transylvania	46.8024	23.75	Führer Lajos	xx.05.1911	1911	M	adult	Passeriformes	Locustellidae	584-1911	2325	skin
AVE00798	Locustella luscionides	Apahida (CJ)	CJ	Transylvania	46.8024	23.75	Führer Lajos	xx.05.1911	1911	M	adult	Passeriformes	Locustellidae		2325	skin
AVE00799	Locustella luscionides	Apahida (CJ)	CJ	Transylvania	46.8024	23.75	Führer Lajos	xx.05.1911	1911	M	adult	Passeriformes	Locustellidae	584-1911	2325	skin
AVE00800	Locustella luscionides	Apahida (CJ)	CJ	Transylvania	46.8024	23.75	Führer Lajos ?	xx.05.1911	1911		adult	Passeriformes	Locustellidae	584-1911	2325	skin
AVE00790	Locustella luscionides	NA	NA	NA	NA	NA	NA	NA	NA			Passeriformes	Locustellidae		2325	skin
AVE00791	Locustella luscionides	NA	NA	NA	NA	NA	NA	NA	NA			Passeriformes	Locustellidae		2325	skin
AVE00792	Locustella luscionides	NA	NA	NA	NA	NA	NA	NA	NA			Passeriformes	Locustellidae		2325	skin
AVE00793	Locustella luscionides	Apahida (CJ)	CJ	Transylvania	46.8024	23.75	Führer Lajos	xx.05.1911	1911		adult	Passeriformes	Locustellidae	652-1911	2325	skin
AVE00794	Locustella luscionides	Apahida (CJ)	CJ	Transylvania	46.8024	23.75	Führer Lajos	xx.05.1911	1911		adult	Passeriformes	Locustellidae	652-1911	2325	skin
AVE00630	Loxia curvirostra	Cluj-Napoca (CJ)	CJ	Transylvania	46.7713	23.6236	Vincze Ferencz	13.10.1970	1970	M	adult	Passeriformes	Fringillidae		2337	skin
AVE00631	Loxia curvirostra	Cluj-Napoca (CJ)	CJ	Transylvania	46.7713	23.6236	Vincze Ferencz	13.10.1970	1970	F	adult	Passeriformes	Fringillidae		2337	skin
AVE00632	Loxia curvirostra	Cluj-Napoca (CJ)	CJ	Transylvania	46.7713	23.6236	Fülöp Herman	11.12.1959	1959	F	adult	Passeriformes	Fringillidae		2337	skin
AVE00390	Lullula arborea	Feleacu (CJ)	CJ	Transylvania	46.7143	23.6168	Führer Lajos	xx.05.1911	1911	M	adult	Passeriformes	Alaudidae	602-1911	2272	skin
AVE00391	Lullula arborea	Feleacu (CJ)	CJ	Transylvania	46.7143	23.6168	Führer Lajos	xx.05.1911	1911	F	adult	Passeriformes	Alaudidae	602-1911	2272	skin
AVE00392	Lullula arborea	Feleacu (CJ)	CJ	Transylvania	46.7143	23.6168	Führer Lajos	xx.05.1911	1911	M	adult	Passeriformes	Alaudidae	602-1911	2272	skin
AVE00393	Lullula arborea	Plesca (SJ)	SJ	Transylvania	47.0842	22.8865	Neuwirth János	15.03.1903	1903	F	adult	Passeriformes	Alaudidae	28	2272	skin
AVE00394	Lullula arborea	NA	NA	NA	NA	NA	NA	NA	NA		adult	Passeriformes	Alaudidae		2272	skin
AVE00395	Lullula arborea	NA	NA	NA	NA	NA	NA	NA	NA		adult	Passeriformes	Alaudidae		2272	skin
AVE00594	Luscinia luscinia	Aghireș (CJ)	CJ	Transylvania	47.162	23.0098	Führer Lajos	xx.09.1909	1909	F		Passeriformes	Muscicapidae	140	2298	skin
AVE00662	Luscinia luscinia	Aghireș (CJ)	CJ	Transylvania	47.162	23.0098	Führer Lajos	xx.05.1911	1911	M	adult	Passeriformes	Muscicapidae		2298	skin
AVE00664	Luscinia luscinia	Cluj-Napoca (CJ)	CJ	Transylvania	46.7713	23.6236	Führer Lajos	xx.05.1911	1911	F	adult	Passeriformes	Muscicapidae	585-1911	2298	skin
AVE00665	Luscinia luscinia	Cluj-Napoca (CJ)	CJ	Transylvania	46.7713	23.6236	Führer Lajos	xx.05.1911	1911	F	adult	Passeriformes	Muscicapidae	585-1911	2298	skin
AVE00593	Luscinia luscinia	Cluj-Napoca (CJ)	CJ	Transylvania	46.7713	23.6236	Führer Lajos	xx.10.1909	1909	M		Passeriformes	Muscicapidae	201	2298	skin
AVE00597	Luscinia luscinia	Cluj-Napoca (CJ)	CJ	Transylvania	46.7713	23.6236	Führer Lajos	xx.10.1909	1909	M		Passeriformes	Muscicapidae	201	2298	skin
AVE00591	Luscinia luscinia	Făget (CJ)	CJ	Transylvania	46.7398	23.5685	Führer Lajos	xx.10.1909	1909	M		Passeriformes	Muscicapidae	201	2298	skin
AVE00595	Luscinia luscinia	Făget (CJ)	CJ	Transylvania	46.7398	23.5685	Führer Lajos	xx.10.1909	1909	M		Passeriformes	Muscicapidae	201	2298	skin
AVE00596	Luscinia luscinia	Făget (CJ)	CJ	Transylvania	46.7398	23.5685	Führer Lajos	xx.09.1909	1909	F		Passeriformes	Muscicapidae	140	2298	skin
AVE00598	Luscinia luscinia	Făget (CJ)	CJ	Transylvania	46.7398	23.5685	Führer Lajos	xx.10.1909	1909	F		Passeriformes	Muscicapidae	201	2298	skin
AVE00592	Luscinia luscinia	Răscruci (CJ)	CJ	Transylvania	46.9044	23.7704	Führer Lajos	xx.10.1909	1909	F		Passeriformes	Muscicapidae	201	2298	skin
AVE00663	Luscinia megarhynchos	Aghireș (CJ)	CJ	Transylvania	47.162	23.0098	Führer Lajos	xx.05.1911	1911	F	adult	Passeriformes	Muscicapidae	585-1911	2298	skin
AVE00588	Luscinia megarhynchos	Cluj-Napoca (CJ)	CJ	Transylvania	46.7713	23.6236	Führer Lajos	xx.05.1911	1911	M	adult	Passeriformes	Muscicapidae	585-1911	2298	skin
AVE00589	Luscinia megarhynchos	Cluj-Napoca (CJ)	CJ	Transylvania	46.7713	23.6236	Führer Lajos	xx.05.1911	1911	M	adult	Passeriformes	Muscicapidae	585-1911	2298	skin
AVE00590	Luscinia megarhynchos	Cluj-Napoca (CJ)	CJ	Transylvania	46.7713	23.6236	Führer Lajos	xx.08.1912	1912	M		Passeriformes	Muscicapidae	148	2298	skin
AVE00912	Lymnocryptes minimus	Aghireș (CJ)	CJ	Transylvania	47.162	23.0098	Führer Lajos	xx.09.1909	1909	F		Charadriiformes	Scolopacidae	149	2217	skin
AVE00913	Lymnocryptes minimus	Aghireș (CJ)	CJ	Transylvania	47.162	23.0098	Führer Lajos	xx.09.1909	1909	M		Charadriiformes	Scolopacidae		2217	skin
AVE00910	Lymnocryptes minimus	Răscruci (CJ)	CJ	Transylvania	46.9044	23.7704	Führer Lajos	xx.11.1909	1909	M		Charadriiformes	Scolopacidae	258	2217	skin
AVE00916	Lymnocryptes minimus	NA	NA	NA	NA	NA	NA	NA	NA			Charadriiformes	Scolopacidae		2217	skin
AVE00911	Lymnocryptes minimus	Răscruci (CJ)	CJ	Transylvania	46.9044	23.7704	Führer Lajos	xx.11.1909	1909	F		Charadriiformes	Scolopacidae		2217	skin
AVE00914	Lymnocryptes minimus	Răscruci (CJ)	CJ	Transylvania	46.9044	23.7704	Führer Lajos	xx.11.1909	1909	F		Charadriiformes	Scolopacidae		2217	skin
AVE00915	Lymnocryptes minimus	Răscruci (CJ)	CJ	Transylvania	46.9044	23.7704	Führer Lajos	xx.11.1909	1909	M		Charadriiformes	Scolopacidae		2217	skin
AVE00033	Mareca strepera	Apahida (CJ)	CJ	Transylvania	46.8024	23.75	Führer Lajos	xx.04.1911	1911	F		Anseriformes	Anatidae		2173	skin
AVE00036	Mareca strepera	Apahida (CJ)	CJ	Transylvania	46.8024	23.75	Führer Lajos	xx.11.1909	1909	M		Anseriformes	Anatidae		2173	skin
AVE00930	Melopsittacus undulatus	NA	NA	NA	NA	NA	NA	NA	NA	M	adult	Psittaciformes	Psittaculidae			skin
AVE00034	Mergus merganser	Cluj-Napoca (CJ)	CJ	Transylvania	46.7713	23.6236	Zwörner Sándor	15.10.1903	1903	F	adult	Anseriformes	Anatidae		2167	skin
AVE00637	Merops apiaster	București (B)	B	Bucharest	44.4938	26.076	Vincze Ferencz	12.05.1969	1969	M	adult	Coraciiformes	Meropidae		2253	skin
AVE00363	Merops apiaster	Canaraua Fetei (CT)	CT	Dobruja	44.1895	27.6472	Vincze Ferencz	12.05.1969	1969			Coraciiformes	Meropidae		2253	skin
AVE00364	Merops apiaster	NA	NA	NA	NA	NA	Führer Lajos	xx.05.1911	1911	M		Coraciiformes	Meropidae	628-1911	2253	skin
AVE00365	Merops apiaster	NA	NA	NA	NA	NA	Führer Lajos	xx.05.1911	1911	M		Coraciiformes	Meropidae	628-1911	2253	skin
AVE00110	Milvus migrans	Apahida (CJ)	CJ	Transylvania	46.8024	23.75	NA	xx.11.1911	1911	M	juvenile	Accipitriformes	Accipitridae	441-1911	2181	skin
AVE00109	Milvus migrans	NA	NA	NA	NA	NA	NA	NA	NA		juvenile	Accipitriformes	Accipitridae		2181	skin
AVE00463	Monticola saxatilis	NA	NA	NA	NA	NA	NA	NA	NA			Passeriformes	Muscicapidae		2212	skin
AVE00063	Morus bassanus	Norvegia	NO	Norway	NA	NA	Lehne W.	xx.xx.1969	1969		adult	Suliformes	Sulidae			skin
AVE00064	Morus bassanus	NA	NA	NA	NA	NA	NA	NA	NA		juvenile	Suliformes	Sulidae			skin
AVE00421	Motacilla alba	Apahida (CJ)	CJ	Transylvania	46.8024	23.75	Führer Lajos	xx.10.1909	1909	M		Passeriformes	Motacillidae		2287	skin
AVE00423	Motacilla alba	Apahida (CJ)	CJ	Transylvania	46.8024	23.75	Führer Lajos	xx.10.1909	1909	F		Passeriformes	Motacillidae		2287	skin
AVE00416	Motacilla alba	Apahida (CJ)	CJ	Transylvania	46.8024	23.75	Führer Lajos	xx.09.1909	1909	M		Passeriformes	Motacillidae		2287	skin
AVE00422	Motacilla alba	Apahida (CJ)	CJ	Transylvania	46.8024	23.75	Führer Lajos	xx.11.1909	1909	F		Passeriformes	Motacillidae		2287	skin
AVE00427	Motacilla alba	Cluj-Napoca (CJ)	CJ	Transylvania	46.7713	23.6236	Zwörner Sándor	02.04.1904	1904	F		Passeriformes	Motacillidae		2287	skin
AVE00415	Motacilla alba	Cluj-Napoca (CJ)	CJ	Transylvania	46.7713	23.6236	Führer Lajos	28.09.1912	1912	M	juvenile	Passeriformes	Motacillidae		2287	skin
AVE00417	Motacilla alba	Cluj-Napoca (CJ)	CJ	Transylvania	46.7713	23.6236	Führer Lajos	xx.09.1912	1912	M	juvenile	Passeriformes	Motacillidae		2287	skin
AVE00418	Motacilla alba	Cluj-Napoca (CJ)	CJ	Transylvania	46.7713	23.6236	Führer Lajos	xx.09.1912	1912	M	juvenile	Passeriformes	Motacillidae		2287	skin
AVE00424	Motacilla alba	Cluj-Napoca (CJ)	CJ	Transylvania	46.7713	23.6236	Führer Lajos	xx.09.1912	1912	M	juvenile	Passeriformes	Motacillidae		2287	skin
AVE00425	Motacilla alba	Cluj-Napoca (CJ)	CJ	Transylvania	46.7713	23.6236	Führer Lajos	xx.09.1912	1912		juvenile	Passeriformes	Motacillidae		2287	skin
AVE00419	Motacilla alba	Cluj-Napoca (CJ)	CJ	Transylvania	46.7713	23.6236	Führer Lajos	xx.03.1910	1910	M		Passeriformes	Motacillidae		2287	skin
AVE00426	Motacilla alba	Cluj-Napoca (CJ)	CJ	Transylvania	46.7713	23.6236	Führer Lajos	xx.01.1909	1909	F		Passeriformes	Motacillidae		2287	skin
AVE00420	Motacilla alba	Florești (CJ)	CJ	Transylvania	46.7424	23.484	Führer Lajos	xx.04.1913	1913	M		Passeriformes	Motacillidae		2287	skin
AVE00428	Motacilla alba	NA	NA	NA	NA	NA	NA	NA	NA			Passeriformes	Motacillidae		2287	skin
AVE00429	Motacilla alba	NA	NA	NA	NA	NA	NA	NA	NA	M		Passeriformes	Motacillidae		2287	skin
AVE00430	Motacilla alba	NA	NA	NA	NA	NA	NA	NA	NA	M		Passeriformes	Motacillidae		2287	skin
AVE00412	Motacilla cinerea	Colibița (BN)	BN	Transylvania	47.175	24.9275	Vincze Ferencz	07.05.1971	1971	F	adult	Passeriformes	Motacillidae		2288	skin
AVE00411	Motacilla cinerea	NA	NA	NA	NA	NA	NA	NA	NA	M		Passeriformes	Motacillidae		2288	skin
AVE00413	Motacilla cinerea	NA	NA	NA	NA	NA	NA	NA	NA	F		Passeriformes	Motacillidae		2288	skin
AVE00414	Motacilla cinerea	NA	NA	NA	NA	NA	NA	NA	NA	M		Passeriformes	Motacillidae		2288	skin
AVE00415	Motacilla cinerea	NA	NA	NA	NA	NA	NA	NA	NA	F		Passeriformes	Motacillidae		2288	skin
AVE00608	Muscicapa striata	Cluj-Napoca (CJ)	CJ	Transylvania	46.7713	23.6236	Führer Lajos	10.10.1912	1912	M	juvenile	Passeriformes	Muscicapidae	153	2296	skin
AVE00604	Muscicapa striata	Cluj-Napoca (CJ)	CJ	Transylvania	46.7713	23.6236	Führer Lajos	xx.09.1912	1912	F	juvenile	Passeriformes	Muscicapidae	153	2296	skin
AVE00602	Muscicapa striata	Cluj-Napoca (CJ)	CJ	Transylvania	46.7713	23.6236	Führer Lajos	xx.10.1909	1909	M	juvenile	Passeriformes	Muscicapidae	161	2296	skin
AVE00599	Muscicapa striata	Cluj-Napoca (CJ)	CJ	Transylvania	46.7713	23.6236	Führer Lajos	xx.09.1912	1912	M	adult	Passeriformes	Muscicapidae	153	2296	skin
AVE00603	Muscicapa striata	Cluj-Napoca (CJ)	CJ	Transylvania	46.7713	23.6236	Führer Lajos	xx.09.1912	1912	M	juvenile	Passeriformes	Muscicapidae	153	2296	skin
AVE00601	Muscicapa striata	Cluj-Napoca (CJ)	CJ	Transylvania	46.7713	23.6236	Führer Lajos	xx.09.1912	1912	M	juvenile	Passeriformes	Muscicapidae	153	2296	skin
AVE00600	Muscicapa striata	Cluj-Napoca (CJ)	CJ	Transylvania	46.7713	23.6236	Führer Lajos	xx.09.1912	1912	F	juvenile	Passeriformes	Muscicapidae	154	2296	skin
AVE00606	Muscicapa striata	Cluj-Napoca (CJ)	CJ	Transylvania	46.7713	23.6236	Führer Lajos	xx.09.1912	1912	F	juvenile	Passeriformes	Muscicapidae	153	2296	skin
AVE00605	Muscicapa striata	Cluj-Napoca (CJ)	CJ	Transylvania	46.7713	23.6236	Führer Lajos	xx.09.1912	1912		juvenile	Passeriformes	Muscicapidae	153	2296	skin
AVE00607	Muscicapa striata	Cluj-Napoca (CJ)	CJ	Transylvania	46.7713	23.6236	Führer Lajos	xx.09.1912	1912	F	juvenile	Passeriformes	Muscicapidae	153	2296	skin
AVE00929	Myiarchus cinerascens	California (USA)	USA	USA	NA	NA	Xántus János	xx.xx.1859	1859	F	adult	Passeriformes	Tyrannidae			skin
AVE00387	Nucifraga caryocatactes	Măguri-Răcătău (CJ)	CJ	Transylvania	46.6482	23.1993	Vincze Ferencz	03.08.1970	1970	M		Passeriformes	Corvidae		2333	skin
AVE00388	Nucifraga caryocatactes	NA	NA	NA	NA	NA	NA	NA	NA			Passeriformes	Corvidae		2333	skin
AVE00389	Nucifraga caryocatactes	NA	NA	NA	NA	NA	NA	NA	NA			Passeriformes	Corvidae		2333	skin
AVE00050	Nycticorax nycticorax	Cefa (BH)	BH	Transylvania	46.8823	21.7251	Vincze Ferencz	19.12.1970	1970	M	adult	Pelecaniformes	Ardeidae		2156- 1	skin
AVE00040	Nycticorax nycticorax	Cefa (BH)	BH	Transylvania	46.8823	21.7251	Vincze Ferencz	25.06.1970	1970	F	juvenile	Pelecaniformes	Ardeidae		2156- 1	skin
AVE00049	Nycticorax nycticorax	Cefa (BH)	BH	Transylvania	46.8823	21.7251	Vincze Ferencz	25.06.1970	1970	F	juvenile	Pelecaniformes	Ardeidae		2156- 1	skin
AVE00039	Nycticorax nycticorax	Cefa (BH)	BH	Transylvania	46.8823	21.7251	Vincze Ferencz	25.06.1970	1970	M	juvenile	Pelecaniformes	Ardeidae		2156- 1	skin
AVE00051	Nycticorax nycticorax	Cefa (BH)	BH	Transylvania	46.8823	21.7251	Vincze Ferencz	25.06.1970	1970	M	juvenile	Pelecaniformes	Ardeidae		2156- 1	skin
AVE00046	Nycticorax nycticorax	Gilău (CJ)	CJ	Transylvania	46.7502	23.3833	Führer Lajos	xx.09.1909	1909	M	adult	Pelecaniformes	Ardeidae	170/1909	2156	skin
AVE00045	Nycticorax nycticorax	Mociu (CJ)	CJ	Transylvania	46.7954	24.0317	Führer Lajos	xx.05.1910	1910	M	adult	Pelecaniformes	Ardeidae	231/1910	2156	skin
AVE00047	Nycticorax nycticorax	Dej (CJ)	CJ	Transylvania	47.1419	23.8787	Führer Lajos	24.06.1903	1903	M	adult	Pelecaniformes	Ardeidae		2156	skin
AVE00048	Nycticorax nycticorax	Dej (CJ)	CJ	Transylvania	47.1419	23.8787	Führer Lajos	17.06.1903	1903	M	adult	Pelecaniformes	Ardeidae		2156	skin
AVE00041	Nycticorax nycticorax	Răscruci (CJ)	CJ	Transylvania	46.9044	23.7704	Führer Lajos	xx.10.1909	1909		juvenile	Pelecaniformes	Ardeidae	236/1909	2156	skin
AVE00042	Nycticorax nycticorax	Răscruci (CJ)	CJ	Transylvania	46.9044	23.7704	Führer Lajos	xx.10.1909	1909		juvenile	Pelecaniformes	Ardeidae	236/1909	2156	skin
AVE00043	Nycticorax nycticorax	Răscruci (CJ)	CJ	Transylvania	46.9044	23.7704	Führer Lajos	xx.10.1909	1909		juvenile	Pelecaniformes	Ardeidae	236/1909	2156	skin
AVE00044	Nycticorax nycticorax	Răscruci (CJ)	CJ	Transylvania	46.9044	23.7704	Führer Lajos	xx.10.1909	1909		juvenile	Pelecaniformes	Ardeidae	236/1909	2156	skin
AVE00503	Oenanthe oenanthe	Baciu (CJ)	CJ	Transylvania	46.7972	23.522	Vincze Ferencz	25.07.1910	1910	F	juvenile	Passeriformes	Muscicapidae	2317	2317	skin
AVE00494	Oenanthe oenanthe	Gilău (CJ)	CJ	Transylvania	46.7502	23.3833	Führer Lajos	xx.04.1911	1911	M	adult	Passeriformes	Muscicapidae	610-1911	2317	skin
AVE00496	Oenanthe oenanthe	Gilău (CJ)	CJ	Transylvania	46.7502	23.3833	Führer Lajos	xx.04.1911	1911	M	adult	Passeriformes	Muscicapidae	610-1911	2317	skin
AVE00495	Oenanthe oenanthe	Gilău (CJ)	CJ	Transylvania	46.7502	23.3833	Führer Lajos	xx.05.1911	1911	M	adult	Passeriformes	Muscicapidae	610-1911	2317	skin
AVE00497	Oenanthe oenanthe	Gilău (CJ)	CJ	Transylvania	46.7502	23.3833	Führer Lajos	xx.05.1911	1911	M	adult	Passeriformes	Muscicapidae	610-1911	2317	skin
AVE00498	Oenanthe oenanthe	Păniceni (CJ)	CJ	Transylvania	46.8086	23.1854	Führer Lajos	xx.04.1911	1911	M	adult	Passeriformes	Muscicapidae	580-1911	2317	skin
AVE00499	Oenanthe oenanthe	Păniceni (CJ)	CJ	Transylvania	46.8086	23.1854	Führer Lajos	xx.04.1911	1911	M	adult	Passeriformes	Muscicapidae	580-1911	2317	skin
AVE00500	Oenanthe oenanthe	Păniceni (CJ)	CJ	Transylvania	46.8086	23.1854	Führer Lajos	xx.04.1911	1911	M	adult	Passeriformes	Muscicapidae	580-1911	2317	skin
AVE00501	Oenanthe oenanthe	Păniceni (CJ)	CJ	Transylvania	46.8086	23.1854	Führer Lajos	xx.04.1911	1911	F	adult	Passeriformes	Muscicapidae	580-1911	2317	skin
AVE00502	Oenanthe oenanthe	Vița (CJ)	CJ	Transylvania	46.8571	23.8742	Führer Lajos	xx.09.1912	1912	F	adult	Passeriformes	Muscicapidae	157-1912	2317	skin
AVE00874	Oriolus oriolus	București (B)	B	Bucharest	44.4268	26.1025	Vincze Ferencz	12.05.1969	1969	F	adult	Passeriformes	Oriolidae		2340/7	skin
AVE00875	Oriolus oriolus	Brăncovenești (MS)	MS	Transylvania	46.8571	24.7582	Vincze Ferencz	12.05.1971	1971	M	adult	Passeriformes	Oriolidae		2340	skin
AVE00937	Oriolus oriolus	Lita (CJ)	CJ	Transylvania	46.6379	23.4649	Vincze Ferencz	16.05.1983	1983	M	adult	Passeriformes	Oriolidae			skin
AVE00301	Otus scops	NA	NA	NA	NA	NA	NA	NA	NA		adult	Strigiformes	Strigidae		2240	skin
AVE00302	Otus scops	NA	NA	NA	NA	NA	NA	NA	NA		adult	Strigiformes	Strigidae		2240	skin
AVE00303	Otus scops	NA	NA	NA	NA	NA	NA	NA	NA		adult	Strigiformes	Strigidae		2240	skin
AVE00743	Parus major	Cluj-Napoca (CJ)	CJ	Transylvania	46.7713	23.6236	Führer Lajos	30.10.1902	1902	F		Passeriformes	Paridae		2306	skin
AVE00744	Parus major	Cluj-Napoca (CJ)	CJ	Transylvania	46.7713	23.6236	Ajtai K. Gyula	20.01.1910	1910	M		Passeriformes	Paridae	444-1909	2306	skin
AVE00745	Parus major	Cluj-Napoca (CJ)	CJ	Transylvania	46.7713	23.6236	Ajtai K. Gyula	20.01.1910	1910	M		Passeriformes	Paridae	444-1909	2306	skin
AVE00751	Parus major	Cluj-Napoca (CJ)	CJ	Transylvania	46.7713	23.6236	Führer Lajos	xx.12.1909	1909	M		Passeriformes	Paridae	347	2306	skin
AVE00750	Parus major	Cluj-Napoca (CJ)	CJ	Transylvania	46.7713	23.6236	Führer Lajos	xx.11.1909	1909	M		Passeriformes	Paridae	271	2306	skin
AVE00749	Parus major	Cluj-Napoca (CJ)	CJ	Transylvania	46.7713	23.6236	Führer Lajos	xx.11.1909	1909	M		Passeriformes	Paridae	271	2306	skin
AVE00746	Parus major	NA	NA	NA	NA	NA	NA	NA	NA			Passeriformes	Paridae		2306	skin
AVE00747	Parus major	NA	NA	NA	NA	NA	NA	NA	NA	F		Passeriformes	Paridae	146-1912	2306	skin
AVE00748	Parus major	NA	NA	NA	NA	NA	NA	NA	NA	F		Passeriformes	Paridae		2306	skin
AVE00686	Passer domesticus	Sucutard (CJ)	CJ	Transylvania	46.8985	24.0641	Fülöp Herman	31.01.1960	1960	F	adult	Passeriformes	Passeridae		2269	skin
AVE00687	Passer domesticus	Sucutard (CJ)	CJ	Transylvania	46.8985	24.0641	Fülöp Herman	31.01.1960	1960	F	adult	Passeriformes	Passeridae		2269	skin
AVE00688	Passer domesticus	Sucutard (CJ)	CJ	Transylvania	46.8985	24.0641	Fülöp Herman	31.01.1960	1960	M	adult	Passeriformes	Passeridae		2246	skin
AVE00094	Perdix perdix	Baciu (CJ)	CJ	Transylvania	46.7972	23.522	Vincze Ferencz	12.05.1970	1970	F		Galliformes	Phasianidae		2340/5	skin
AVE00729	Periparus ater	Albac (AB)	AB	Transylvania	46.4487	22.9652	NA	xx.03.1913	1913	M		Passeriformes	Paridae		2305	skin
AVE00730	Periparus ater	Albac (AB)	AB	Transylvania	46.4487	22.9652	NA	xx.03.1913	1913	M		Passeriformes	Paridae		2305	skin
AVE00731	Periparus ater	Albac (AB)	AB	Transylvania	46.4487	22.9652	NA	xx.03.1913	1913	F		Passeriformes	Paridae		2305	skin
AVE00735	Periparus ater	Cluj-Napoca (CJ)	CJ	Transylvania	46.7713	23.6236	Führer Lajos	xx.09.1909	1909	M		Passeriformes	Paridae		2305	skin
AVE00732	Periparus ater	Cluj-Napoca (CJ)	CJ	Transylvania	46.7713	23.6236	Führer Lajos	xx.12.1909	1909	F		Passeriformes	Paridae		2305	skin
AVE00733	Periparus ater	Cluj-Napoca (CJ)	CJ	Transylvania	46.7713	23.6236	Führer Lajos	xx.12.1909	1909	F		Passeriformes	Paridae		2305	skin
AVE00737	Periparus ater	Cluj-Napoca (CJ)	CJ	Transylvania	46.7713	23.6236	Führer Lajos	xx.12.1909	1909	M		Passeriformes	Paridae		2305	skin
AVE00736	Periparus ater	Cluj-Napoca (CJ)	CJ	Transylvania	46.7713	23.6236	Führer Lajos	xx.12.1909	1909	M		Passeriformes	Paridae		2305	skin
AVE00738	Periparus ater	Cluj-Napoca (CJ)	CJ	Transylvania	46.7713	23.6236	Führer Lajos	xx.12.1909	1909	M		Passeriformes	Paridae		2305	skin
AVE00734	Periparus ater	Cluj-Napoca (CJ)	CJ	Transylvania	46.7713	23.6236	Führer Lajos	xx.11.1909	1909	M		Passeriformes	Paridae		2305	skin
AVE00739	Periparus ater	NA	NA	NA	NA	NA	NA	NA	NA			Passeriformes	Paridae		2305	skin
AVE00740	Periparus ater	NA	NA	NA	NA	NA	NA	NA	NA			Passeriformes	Paridae		2305	skin
AVE00741	Periparus ater	NA	NA	NA	NA	NA	NA	NA	NA			Passeriformes	Paridae		2305	skin
AVE00742	Periparus ater	NA	NA	NA	NA	NA	NA	NA	NA			Passeriformes	Paridae		2305	skin
AVE00108	Pernis apivorus	NA	NA	NA	NA	NA	NA	NA	NA	M	adult	Accipitriformes	Accipitridae		2200	skin
AVE00527	Phoenicurus ochruros	Feleacu (CJ)	CJ	Transylvania	46.7143	23.6168	Führer Lajos	xx.04.1911	1911	M	adult	Passeriformes	Muscicapidae	515-1911	2319	skin
AVE00526	Phoenicurus ochruros	Feleacu (CJ)	CJ	Transylvania	46.7143	23.6168	Führer Lajos	xx.04.1911	1911	M	adult	Passeriformes	Muscicapidae	515-1911	2319	skin
AVE00528	Phoenicurus ochruros	Feleacu (CJ)	CJ	Transylvania	46.7143	23.6168	Führer Lajos	xx.04.1911	1911	M	adult	Passeriformes	Muscicapidae	515-1911	2319	skin
AVE00638	Phoenicurus phoenicurus	Cluj-Napoca (CJ)	CJ	Transylvania	46.7713	23.6236	Vincze Ferencz	26.05.1965	1965	M	adult	Passeriformes	Muscicapidae		2318	skin
AVE00486	Phoenicurus phoenicurus	Cuzăplac (SJ)	CJ	Transylvania	46.9668	23.1874	Kómis Lajos	02.12.1903	1903	F		Passeriformes	Muscicapidae		2318	skin
AVE00490	Phoenicurus phoenicurus	Feleacu (CJ)	CJ	Transylvania	46.7143	23.6168	Führer Lajos	xx.04.1911	1911	M	adult	Passeriformes	Muscicapidae		2319	skin
AVE00489	Phoenicurus phoenicurus	Feleacu (CJ)	CJ	Transylvania	46.7143	23.6168	Führer Lajos	xx.04.1911	1911	M	adult	Passeriformes	Muscicapidae		2318	skin
AVE00525	Phoenicurus phoenicurus	Gilău (CJ)	CJ	Transylvania	46.7502	23.3833	Führer Lajos	xx.10.1909	1909	M	juvenile	Passeriformes	Muscicapidae	174	2319	skin
AVE00492	Phoenicurus phoenicurus	NA	NA	NA	NA	NA	NA	NA	NA	M		Passeriformes	Muscicapidae		2318	skin
AVE00487	Phoenicurus phoenicurus	NA	NA	NA	NA	NA	NA	NA	NA			Passeriformes	Muscicapidae		2318	skin
AVE00488	Phoenicurus phoenicurus	NA	NA	NA	NA	NA	NA	NA	NA			Passeriformes	Muscicapidae		2318	skin
AVE00491	Phoenicurus phoenicurus	NA	NA	NA	NA	NA	NA	NA	NA	M		Passeriformes	Muscicapidae		2318	skin
AVE00651	Phylloscopus collybita	NA	NA	NA	NA	NA	NA	NA	NA			Passeriformes	Phylloscopidae		2262	skin
AVE00643	Phylloscopus collybita	Florești (CJ)	CJ	Transylvania	46.7424	23.484	Führer Lajos	xx.04.1913	1913	M	adult	Passeriformes	Phylloscopidae		2262	skin
AVE00647	Phylloscopus collybita	Cluj-Napoca (CJ)	CJ	Transylvania	46.7713	23.6236	Führer Lajos	xx.10.1909	1909	M		Passeriformes	Phylloscopidae		2262	skin
AVE00644	Phylloscopus collybita	Cluj-Napoca (CJ)	CJ	Transylvania	46.7713	23.6236	Führer Lajos	xx.10.1909	1909	M		Passeriformes	Phylloscopidae		2262	skin
AVE00646	Phylloscopus collybita	Cluj-Napoca (CJ)	CJ	Transylvania	46.7713	23.6236	Führer Lajos	xx.10.1909	1909	F		Passeriformes	Phylloscopidae		2262	skin
AVE00645	Phylloscopus collybita	Cluj-Napoca (CJ)	CJ	Transylvania	46.7713	23.6236	Führer Lajos	xx.09.1912	1912		juvenile	Passeriformes	Phylloscopidae		2262	skin
AVE00544	Phylloscopus collybita	Feleac (CJ)	CJ	Transylvania	46.7143	23.6168	Führer Lajos	xx.05.1911	1911	F	adult	Passeriformes	Phylloscopidae	591	2262	skin
AVE00545	Phylloscopus collybita	Feleac (CJ)	CJ	Transylvania	46.7143	23.6168	Führer Lajos	xx.05.1911	1911	F	adult	Passeriformes	Phylloscopidae	592	2262	skin
AVE00542	Phylloscopus collybita	Gilău (CJ)	CJ	Transylvania	46.7502	23.3833	Führer Lajos	xx.09.1909	1909	M		Passeriformes	Phylloscopidae	136	2262	skin
AVE00543	Phylloscopus collybita	Gilău (CJ)	CJ	Transylvania	46.7502	23.3833	Führer Lajos	xx.09.1909	1909	F		Passeriformes	Phylloscopidae	136	2262	skin
AVE00648	Phylloscopus collybita	NA	NA	NA	NA	NA	NA	NA	NA			Passeriformes	Phylloscopidae		2262	skin
AVE00649	Phylloscopus collybita	NA	NA	NA	NA	NA	NA	NA	NA			Passeriformes	Phylloscopidae		2262	skin
AVE00650	Phylloscopus collybita	NA	NA	NA	NA	NA	NA	NA	NA			Passeriformes	Phylloscopidae		2262	skin
AVE00652	Phylloscopus collybita	NA	NA	NA	NA	NA	NA	NA	NA			Passeriformes	Phylloscopidae		2266	skin
AVE00922	Phylloscopus collybita	NA	NA	NA	NA	NA	NA	NA	NA			Passeriformes	Phylloscopidae		2263	skin
AVE00921	Phylloscopus collybita	NA	NA	NA	NA	NA	NA	NA	NA			Passeriformes	Phylloscopidae		2263	skin
AVE00920	Phylloscopus collybita	NA	NA	NA	NA	NA	NA	NA	NA			Passeriformes	Phylloscopidae		2263	skin
AVE00919	Phylloscopus collybita	NA	NA	NA	NA	NA	NA	NA	NA			Passeriformes	Phylloscopidae		2263	skin
AVE00383	Pica pica	Cluj-Napoca (CJ)	CJ	Transylvania	46.7713	23.6236	Führer Lajos	xx.03.1912	1912	M		Passeriformes	Corvidae	354-1913	2329	skin
AVE00384	Pica pica	Cluj-Napoca (CJ)	CJ	Transylvania	46.7713	23.6236	Zwörner Sándor	14.02.1904	1904	M		Passeriformes	Corvidae		2329	skin
AVE00382	Pica pica	NA	NA	NA	NA	NA	NA	NA	NA			Passeriformes	Corvidae		2329	skin
AVE00325	Picus canus	Ciurila (CJ)	CJ	Transylvania	46.6503	23.5334	Führer Lajos	xx.11.1909	1909	M	adult	Piciformes	Picidae	262	2246	skin
AVE00329	Picus canus	Cluj-Napoca (CJ)	CJ	Transylvania	46.7713	23.6236	Führer Lajos	xx.10.1912	1912	F		Piciformes	Picidae		2246	skin
AVE00328	Picus canus	Cluj-Napoca (CJ)	CJ	Transylvania	46.7713	23.6236	Führer Lajos	xx.11.1909	1909	F	adult	Piciformes	Picidae	262	2246	skin
AVE00326	Picus canus	Cuzăplac (SJ)	SJ	Transylvania	46.9668	23.1874	Kómis Lajos	03.12.1913	1913	F	adult	Piciformes	Picidae		2246	skin
AVE00327	Picus canus	NA	NA	NA	NA	NA	NA	NA	NA	M	adult	Piciformes	Picidae		2246	skin
AVE00322	Picus viridis	NA	NA	NA	NA	NA	NA	NA	NA	F	adult	Piciformes	Picidae		2245	skin
AVE00323	Picus viridis	NA	NA	NA	NA	NA	NA	NA	NA	F	adult	Piciformes	Picidae		2245	skin
AVE00093	Platalea leucorodia	Delta Dunării	TL	Danube Delta	NA	NA	Fülöp Herman	15.04.1950	1950		adult	Pelecaniformes	Threskiornithidae		2164	skin
AVE00090	Platalea leucorodia	Dobrogea	DOB	Dobruja	NA	NA	Führer Lajos	xx.xx.1911	1911	M	adult	Pelecaniformes	Threskiornithidae	631/1911	2164	skin
AVE00089	Platalea leucorodia	Dobrogea	DOB	Dobruja	NA	NA	Führer Lajos	xx.xx.1911	1911	F	adult	Pelecaniformes	Threskiornithidae	631/1911	2164	skin
AVE00087	Platalea leucorodia	Dobrogea	DOB	Dobruja	NA	NA	Führer Lajos	xx.xx.1911	1911	M	adult	Pelecaniformes	Threskiornithidae	631/1911	2164	skin
AVE00088	Platalea leucorodia	Dobrogea	DOB	Dobruja	NA	NA	Führer Lajos	xx.xx.1911	1911	M	adult	Pelecaniformes	Threskiornithidae	631/1911	2164	skin
AVE00092	Platalea leucorodia	Dobrogea	DOB	Dobruja	NA	NA	Führer Lajos	xx.xx.1911	1911	F	adult	Pelecaniformes	Threskiornithidae	631/1911	2164	skin
AVE00091	Platalea leucorodia	Mociu (CJ)	CJ	Transylvania	46.7954	24.0317	Führer Lajos	xx.07.1910	1910	M	adult	Pelecaniformes	Threskiornithidae	260/1910	2164	skin
AVE00009	Podiceps cristatus	Cefa (BH)	BH	Transylvania	46.8823	21.7251	Vincze Ferencz	26.06.1970	1970	M		Podicipediformes	Podicipedidae		2157-1	skin
AVE00010	Podiceps cristatus	Cefa (BH)	BH	Transylvania	46.8823	21.7251	Vincze Ferencz	26.06.1970	1970	M	adult	Podicipediformes	Podicipedidae		2157-1	skin
AVE00011	Podiceps cristatus	Cefa (BH)	BH	Transylvania	46.8823	21.7251	Vincze Ferencz	26.06.1970	1970	M	adult	Podicipediformes	Podicipedidae		2157-1	skin
AVE00012	Podiceps cristatus	Cefa (BH)	BH	Transylvania	46.8823	21.7251	Vincze Ferencz	26.06.1970	1970	M	adult	Podicipediformes	Podicipedidae		2157-1	skin
AVE00013	Podiceps cristatus	Cluj-Napoca (CJ)	CJ	Transylvania	46.7713	23.6236	Zwörner Sándor	xx.10.1962	1962	F	adult	Podicipediformes	Podicipedidae	36	2157	skin
AVE00014	Podiceps cristatus	NA	NA	NA	NA	NA	NA	NA	NA			Podicipediformes	Podicipedidae		2157	skin
AVE00015	Podiceps grisegena	Geaca (CJ)	CJ	Transylvania	46.8592	24.0924	Vincze Ferencz	03.06.1970	1970	M	adult	Podicipediformes	Podicipedidae		2160/1	skin
AVE00005	Podiceps nigricollis	Apahida (CJ)	CJ	Transylvania	46.8024	23.75	Führer Lajos	xx.10.1909	1909	F		Podicipediformes	Podicipedidae	NO213	2157/1	skin
AVE00006	Podiceps nigricollis	Dej (CJ)	CJ	Transylvania	47.1425	23.8788	Varró Dezső	07.08.1944	1944	M		Podicipediformes	Podicipedidae		2158	skin
AVE00764	Poecile lugubris	Cuzăplac (SJ)	SJ	Transylvania	46.9668	23.1874	Kómis Lajos	04.01.1914	1914	M	adult	Passeriformes	Paridae		2309	skin
AVE00762	Poecile lugubris	Gilău (CJ)	CJ	Transylvania	46.7502	23.3833	Führer Lajos	xx.06.1911	1911	M		Passeriformes	Paridae		2309	skin
AVE00763	Poecile lugubris	Gilău (CJ)	CJ	Transylvania	46.7502	23.3833	Führer Lajos	xx.06.1911	1911	F	adult	Passeriformes	Paridae		2909	skin
AVE00765	Poecile lugubris	Gilău (CJ)	CJ	Transylvania	46.7502	23.3833	Führer Lajos	xx.05.1911	1911	F	adult	Passeriformes	Paridae		2309	skin
AVE00761	Poecile lugubris	NA	NA	NA	NA	NA	NA	NA	NA		adult	Passeriformes	Paridae		2309	skin
AVE00721	Poecile palustris	Cluj-Napoca (CJ)	CJ	Transylvania	46.7713	23.6236	Führer Lajos	xx.12.1909	1909	F		Passeriformes	Paridae		2304	skin
AVE00727	Poecile palustris	Cluj-Napoca (CJ)	CJ	Transylvania	46.7713	23.6236	Führer Lajos	xx.12.1909	1909	M		Passeriformes	Paridae		2304	skin
AVE00728	Poecile palustris	Cluj-Napoca (CJ)	CJ	Transylvania	46.7713	23.6236	Führer Lajos	xx.12.1909	1909	M		Passeriformes	Paridae		2304	skin
AVE00716	Poecile palustris	Cluj-Napoca (CJ)	CJ	Transylvania	46.7713	23.6236	Führer Lajos	15.10.1912	1912	M		Passeriformes	Paridae		2304	skin
AVE00717	Poecile palustris	Cluj-Napoca (CJ)	CJ	Transylvania	46.7713	23.6236	Führer Lajos	15.10.1912	1912	M		Passeriformes	Paridae		2304	skin
AVE00722	Poecile palustris	Cuzăplac (SJ)	SJ	Transylvania	46.9668	23.1874	Kómis Lajos	16.10.1913	1913	F		Passeriformes	Paridae		2304	skin
AVE00720	Poecile palustris	Micești (CJ)	CJ	Transylvania	46.6469	23.6151	Führer Lajos	xx.11.1909	1909	M		Passeriformes	Paridae		2304	skin
AVE00718	Poecile palustris	Micești (CJ)	CJ	Transylvania	46.6469	23.6151	Führer Lajos	xx.02.1910	1910	F		Passeriformes	Paridae		2304	skin
AVE00719	Poecile palustris	Micești (CJ)	CJ	Transylvania	46.6469	23.6151	Führer Lajos	xx.02.1910	1910	M		Passeriformes	Paridae		2304	skin
AVE00723	Poecile palustris	NA	NA	NA	NA	NA	NA	NA	NA			Passeriformes	Paridae		2304	skin
AVE00724	Poecile palustris	NA	NA	NA	NA	NA	NA	NA	NA			Passeriformes	Paridae		2304	skin
AVE00725	Poecile palustris	NA	NA	NA	NA	NA	NA	NA	NA			Passeriformes	Paridae		2304	skin
AVE00726	Poecile palustris	NA	NA	NA	NA	NA	NA	NA	NA			Passeriformes	Paridae		2304	skin
AVE00931	Pomatostomus superciliosus	Victoria (AU)	AU	Australia	-37.0456	143.402	Gasilemaine	xx.09.1897	1897			Passeriformes	Pomatostomidae			skin
AVE00180	Porzana porzana	Apahida (CJ)	CJ	Transylvania	46.8024	23.75	Führer Lajos	xx.10.1909	1909	F	juvenile	Gruiformes	Rallidae	194	2206	skin
AVE00181	Porzana porzana	Apahida (CJ)	CJ	Transylvania	46.8024	23.75	Führer Lajos	xx.10.1909	1909	M	juvenile	Gruiformes	Rallidae	194	2206	skin
AVE00178	Porzana porzana	Apahida (CJ)	CJ	Transylvania	46.8024	23.75	Zwörner Sándor	06.10.1903	1903	M	juvenile	Gruiformes	Rallidae		2206	skin
AVE00179	Porzana porzana	Florești (CJ)	CJ	Transylvania	46.7424	23.484	Führer Lajos	xx.05.1911	1911	M	adult	Gruiformes	Rallidae	627	2206	skin
AVE00177	Porzana porzana	Mociu (CJ)	CJ	Transylvania	46.7954	24.0317	Führer Lajos	xx.11.1909	1909	F	juvenile	Gruiformes	Rallidae	260	2206	skin
AVE00184	Porzana porzana	Mociu (CJ)	CJ	Transylvania	46.7954	24.0317	Führer Lajos	xx.11.1909	1909	M	juvenile	Gruiformes	Rallidae	260	2209	skin
AVE00189	Porzana porzana	Mociu (CJ)	CJ	Transylvania	46.7954	24.0317	Führer Lajos	xx.11.1909	1909	M	adult	Gruiformes	Rallidae	260	2209	skin
AVE00546	Prunella collaris	NA	NA	NA	NA	NA	NA	xx.xx.1911	1911			Passeriformes	Prunellidae	650	2313	skin
AVE00547	Prunella collaris	NA	NA	NA	NA	NA	NA	xx.xx.1911	1911			Passeriformes	Prunellidae	650	2313	skin
AVE00548	Prunella collaris	NA	NA	NA	NA	NA	NA	xx.xx.1911	1911			Passeriformes	Prunellidae	650	2313	skin
AVE00549	Prunella collaris	NA	NA	NA	NA	NA	NA	xx.xx.1911	1911			Passeriformes	Prunellidae	650	2313	skin
AVE00550	Prunella collaris	NA	NA	NA	NA	NA	NA	NA	NA			Passeriformes	Prunellidae		2313	skin
AVE00479	Prunella modularis	Cuzăplac (SJ)	SJ	Transylvania	46.9668	23.1874	Kómis Lajos	16.10.1913	1913	M	adult	Passeriformes	Prunellidae		2314	skin
AVE00480	Prunella modularis	Feleacu (CJ)	CJ	Transylvania	46.7143	23.6168	Führer Lajos	xx.05.1911	1911	M	adult	Passeriformes	Prunellidae		2314	skin
AVE00481	Prunella modularis	Feleacu (CJ)	CJ	Transylvania	46.7143	23.6168	Führer Lajos	xx.05.1911	1911	M	adult	Passeriformes	Prunellidae		2314	skin
AVE00482	Prunella modularis	NA	NA	NA	NA	NA	NA	NA	NA			Passeriformes	Prunellidae		2314	skin
AVE00483	Prunella modularis	NA	NA	NA	NA	NA	NA	NA	NA			Passeriformes	Prunellidae		2314	skin
AVE00484	Prunella modularis	NA	NA	NA	NA	NA	NA	NA	NA			Passeriformes	Prunellidae		2314	skin
AVE00485	Prunella modularis	NA	NA	NA	NA	NA	NA	NA	NA			Passeriformes	Prunellidae		2314	skin
AVE00927	Pycnonotus cafer	Sindanglaya	West Jawa	Indonesia	NA	NA	Xántus János	30.06.1870	1870			Passeriformes	Pycnonotidae			skin
AVE00624	Pyrrhula phyrrhula	Cluj-Napoca (CJ)	CJ	Transylvania	46.7713	23.6236	Fülöp Herman	14.03.1954	1954	F	adult	Passeriformes	Fringillidae		2320	skin
AVE00626	Pyrrhula phyrrhula	Cluj-Napoca (CJ)	CJ	Transylvania	46.7713	23.6236	NA	14.03.1954	1954	M	adult	Passeriformes	Fringillidae		2320	skin
AVE00627	Pyrrhula phyrrhula	Cluj-Napoca (CJ)	CJ	Transylvania	46.7713	23.6236	NA	14.03.1955	1955	M	adult	Passeriformes	Fringillidae		2320	skin
AVE00625	Pyrrhula phyrrhula	Cluj-Napoca (CJ)	CJ	Transylvania	46.7713	23.6236	Fülöp Herman	23.02.1960	1960	M	adult	Passeriformes	Fringillidae		2320	skin
AVE00628	Pyrrhula phyrrhula	NA	NA	NA	NA	NA	NA	NA	NA	M	adult	Passeriformes	Fringillidae		2320	skin
AVE00629	Pyrrhula phyrrhula	NA	NA	NA	NA	NA	NA	NA	NA	M		Passeriformes	Fringillidae		2320	skin
AVE00204	Recurvirostra avosetta	Someșeni (CJ)	CJ	Transylvania	46.7851	23.6756	Führer Lajos	xx.09.1912	1912		juvenile	Charadriiformes	Recurvirostridae	138-1912	2213	skin
AVE00770	Regulus ignicapillus	Cluj-Napoca (CJ)	CJ	Transylvania	46.7713	23.6236	Führer Lajos	xx.10.1909	1909	F		Passeriformes	Regulidae	200	2300	skin
AVE00774	Regulus ignicapillus	Cluj-Napoca (CJ)	CJ	Transylvania	46.7713	23.6236	Führer Lajos	xx.10.1909	1909	F		Passeriformes	Regulidae	200	2300	skin
AVE00775	Regulus ignicapillus	Feleacu (CJ)	CJ	Transylvania	46.7143	23.6168	Führer Lajos	xx.04.1911	1911	M		Passeriformes	Regulidae	511-1911	2300	skin
AVE00781	Regulus ignicapillus	Feleacu (CJ)	CJ	Transylvania	46.7143	23.6168	Führer Lajos	xx.05.1911	1911	M		Passeriformes	Regulidae	596-1911	2300	skin
AVE00782	Regulus regulus	Cluj-Napoca (CJ)	CJ	Transylvania	46.7713	23.6236	Führer Lajos	xx.10.1909	1909	M		Passeriformes	Regulidae	200	2300	skin
AVE00843	Regulus regulus	Cluj-Napoca (CJ)	CJ	Transylvania	46.7713	23.6236	Führer Lajos	xx.04.1911	1911	M		Passeriformes	Regulidae	597-1911	2299	skin
AVE00777	Regulus regulus	Cluj-Napoca (CJ)	CJ	Transylvania	46.7713	23.6236	Führer Lajos	xx.10.1909	1909	M		Passeriformes	Regulidae	349	2300	skin
AVE00773	Regulus regulus	Cluj-Napoca (CJ)	CJ	Transylvania	46.7713	23.6236	Ajtai K. Gyula	20.01.1910	1910	M		Passeriformes	Regulidae	446-1909	2300	skin
AVE00834	Regulus regulus	Cluj-Napoca (CJ)	CJ	Transylvania	46.7713	23.6236	Führer Lajos	xx.12.1909	1909	F		Passeriformes	Regulidae	348	2299	skin
AVE00778	Regulus regulus	Cluj-Napoca (CJ)	CJ	Transylvania	46.7713	23.6236	Führer Lajos	xx.09.1909	1909	M		Passeriformes	Regulidae	135	2300	skin
AVE00838	Regulus regulus	Cluj-Napoca (CJ)	CJ	Transylvania	46.7713	23.6236	Führer Lajos	xx.09.1909	1909	F		Passeriformes	Regulidae	134	2299	skin
AVE00839	Regulus regulus	Cluj-Napoca (CJ)	CJ	Transylvania	46.7713	23.6236	Führer Lajos	xx.09.1909	1909	M		Passeriformes	Regulidae	134	2299	skin
AVE00771	Regulus regulus	Feleacu (CJ)	CJ	Transylvania	46.7143	23.6168	Führer Lajos	xx.04.1911	1911	M	adult	Passeriformes	Regulidae		2300	skin
AVE00783	Regulus regulus	Feleacu (CJ)	CJ	Transylvania	46.7143	23.6168	Führer Lajos	xx.04.1911	1911	M	adult	Passeriformes	Regulidae	516-1911	2300	skin
AVE00776	Regulus regulus	Feleacu (CJ)	CJ	Transylvania	46.7143	23.6168	Führer Lajos	xx.05.1911	1911	M	adult	Passeriformes	Regulidae		2300	skin
AVE00779	Regulus regulus	Feleacu (CJ)	CJ	Transylvania	46.7143	23.6168	Führer Lajos	xx.05.1911	1911	M	adult	Passeriformes	Regulidae	597	2300	skin
AVE00780	Regulus regulus	Feleacu (CJ)	CJ	Transylvania	46.7143	23.6168	Führer Lajos	xx.05.1911	1911	M	adult	Passeriformes	Regulidae	597-1911	2300	skin
AVE00835	Regulus regulus	Feleacu (CJ)	CJ	Transylvania	46.7143	23.6168	Führer Lajos	xx.04.1911	1911	M	adult	Passeriformes	Regulidae		2299	skin
AVE00836	Regulus regulus	Feleacu (CJ)	CJ	Transylvania	46.7143	23.6168	Führer Lajos	xx.05.1911	1911	M	adult	Passeriformes	Regulidae		2299	skin
AVE00837	Regulus regulus	Feleacu (CJ)	CJ	Transylvania	46.7143	23.6168	Führer Lajos	xx.04.1911	1911	M	adult	Passeriformes	Regulidae		2299	skin
AVE00840	Regulus regulus	Feleacu (CJ)	CJ	Transylvania	46.7143	23.6168	Führer Lajos	xx.04.1911	1911	M	adult	Passeriformes	Regulidae		2299	skin
AVE00841	Regulus regulus	Feleacu (CJ)	CJ	Transylvania	46.7143	23.6168	Führer Lajos	xx.xx.1911	1911	M		Passeriformes	Regulidae		2299	skin
AVE00769	Regulus regulus	Gilău (CJ)	CJ	Transylvania	46.7502	23.3833	Führer Lajos	xx.09.1909	1909	F		Passeriformes	Regulidae	135	2300	skin
AVE00768	Regulus regulus	Micești (CJ)	CJ	Transylvania	46.6469	23.6151	Führer Lajos	xx.11.1909	1909	F		Passeriformes	Regulidae		2300	skin
AVE00772	Regulus regulus	Micești (CJ)	CJ	Transylvania	46.6469	23.6151	Führer Lajos	xx.11.1909	1909	M		Passeriformes	Regulidae	269	2300	skin
AVE00767	Regulus regulus	NA	NA	NA	NA	NA	NA	NA	NA			Passeriformes	Regulidae		2300	skin
AVE00766	Regulus regulus	NA	NA	NA	NA	NA	NA	NA	NA			Passeriformes	Regulidae		2300	skin
AVE00829	Regulus regulus	NA	NA	NA	NA	NA	NA	NA	NA			Passeriformes	Regulidae		2299	skin
AVE00830	Regulus regulus	NA	NA	NA	NA	NA	NA	NA	NA			Passeriformes	Regulidae		2299	skin
AVE00831	Regulus regulus	NA	NA	NA	NA	NA	NA	NA	NA			Passeriformes	Regulidae		2299	skin
AVE00832	Regulus regulus	NA	NA	NA	NA	NA	NA	NA	NA			Passeriformes	Regulidae		2299	skin
AVE00833	Regulus regulus	NA	NA	NA	NA	NA	NA	NA	NA			Passeriformes	Regulidae		2299	skin
AVE00842	Regulus regulus	NA	NA	NA	NA	NA	NA	NA	NA			Passeriformes	Regulidae		2299	skin
AVE00673	Remiz pendulinus	Ungaria (HU)	HU	Hungary	47.5869	21.156	Führer Lajos	xx.06.1911	1911	F		Passeriformes	Paridae	519-1911	2307	skin
AVE00674	Remiz pendulinus	Ungaria (HU)	HU	Hungary	47.5869	21.156	Führer Lajos	xx.06.1911	1911	F		Passeriformes	Paridae	519-1911	2307	skin
AVE00675	Remiz pendulinus	Ungaria (HU)	HU	Hungary	47.5869	21.156	Führer Lajos	xx.06.1911	1911	F		Passeriformes	Paridae	519-1911	2307	skin
AVE00676	Remiz pendulinus	Ungaria (HU)	HU	Hungary	47.5869	21.156	Führer Lajos	xx.06.1911	1911	F		Passeriformes	Paridae	519-1911	2307	skin
AVE00669	Remiz pendulinus	Ungaria (HU)	HU	Hungary	47.5869	21.156	Führer Lajos	xx.06.1911	1911	M		Passeriformes	Paridae	519-1911	2307	skin
AVE00670	Remiz pendulinus	Ungaria (HU)	HU	Hungary	47.5869	21.156	Führer Lajos	xx.06.1911	1911	M		Passeriformes	Paridae	519-1911	2307	skin
AVE00671	Remiz pendulinus	Ungaria (HU)	HU	Hungary	47.5869	21.156	Führer Lajos	xx.06.1911	1911	M		Passeriformes	Paridae	519-1911	2307	skin
AVE00672	Remiz pendulinus	Ungaria (HU)	HU	Hungary	47.5869	21.156	Führer Lajos	xx.06.1911	1911	M		Passeriformes	Paridae	519-1911	2307	skin
AVE00666	Saxicola rubetra	Apahida (CJ)	CJ	Transylvania	46.8024	23.75	Führer Lajos	xx.09.1909	1909	M	adult	Passeriformes	Muscicapidae	141	2316	skin
AVE00667	Saxicola rubetra	Baciu (CJ)	CJ	Transylvania	46.7972	23.522	Führer Lajos	26.05.1910	1910	F	adult	Passeriformes	Muscicapidae		2316	skin
AVE00668	Saxicola rubetra	Florești (CJ)	CJ	Transylvania	46.7424	23.484	Führer Lajos	xx.04.1913	1913	M	adult	Passeriformes	Muscicapidae		2316	skin
AVE00856	Saxicola rubicola	Apahida (CJ)	CJ	Transylvania	46.8024	23.75	Führer Lajos	xx.09.1909	1909	M	adult	Passeriformes	Muscicapidae			skin
AVE00661	Saxicola rubicola	Cluj-Napoca (CJ)	CJ	Transylvania	46.7713	23.6236	Vincze Ferencz	18.03.1965	1965	M	adult	Passeriformes	Muscicapidae	28	1244	skin
AVE00854	Saxicola rubicola	Cluj-Napoca (CJ)	CJ	Transylvania	46.7713	23.6236	Neuwirth János	14.03.1903	1903	M	adult	Passeriformes	Muscicapidae			skin
AVE00857	Saxicola rubicola	Cuzăplac (SJ)	SJ	Transylvania	46.9668	23.1874	Kómis Lajos	11.07.1913	1913	F	juvenile	Passeriformes	Muscicapidae			skin
AVE00855	Saxicola rubicola	Cuzăplac (SJ)	SJ	Transylvania	46.9668	23.1874	Kómis Lajos	11.07.1913	1913	M	adult	Passeriformes	Muscicapidae			skin
AVE00853	Saxicola rubicola	Fânațele Clujului (CJ)	CJ	Transylvania	46.8335	23.6343	Neuwirth János	xx.04.1903	1903	F	adult	Passeriformes	Muscicapidae			skin
AVE00873	Scolopax rusticola	Feleacu (CJ)	CJ	Transylvania	46.7143	23.6168	Führer Lajos	xx.xx.1911	1911			Charadriiformes	Scolopacidae		2216	skin
AVE00683	Sitta europaea	Cluj-Napoca (CJ)	CJ	Transylvania	46.7713	23.6236	Führer Lajos	xx.10.1912	1912	M		Passeriformes	Sittidae	45-1913		skin
AVE00685	Sitta europaea	Cluj-Napoca (CJ)	CJ	Transylvania	46.7713	23.6236	Führer Lajos	xx.04.1911	1911	M	adult	Passeriformes	Sittidae	513-1911		skin
AVE00682	Sitta europaea	Feleac (CJ)	CJ	Transylvania	46.7143	23.6168	Führer Lajos	xx.05.1911	1911	M	adult	Passeriformes	Sittidae	609-1911		skin
AVE00684	Sitta europaea	Feleac (CJ)	CJ	Transylvania	46.7143	23.6168	Führer Lajos	xx.05.1911	1911	M	adult	Passeriformes	Sittidae	609-1911		skin
AVE00027	Spatula querquedula	Geaca (CJ)	CJ	Transylvania	46.8592	24.0924	Fülöp Herman	29.03.1957	1957	M	adult	Anseriformes	Anatidae			skin
AVE00028	Spatula querquedula	Geaca (CJ)	CJ	Transylvania	46.8592	24.0924	Fülöp Herman	29.03.1957	1957	f	adult	Anseriformes	Anatidae			skin
AVE00029	Spatula querquedula	Apahida (CJ)	CJ	Transylvania	46.8018	23.7498	Führer Lajos	xx.04.1911	1911			Anseriformes	Anatidae		2172	skin
AVE00021	Spatula querquedula	Someșeni (CJ)	CJ	Transylvania	46.786	23.6756	Vincze Ferencz	26.07.1973	1973	F		Anseriformes	Anatidae		2173-1	skin
AVE00858	Spinus spinus	Florești (CJ)	CJ	Transylvania	46.7424	23.484	Ráthonyi Károly	16.12.1943	1943	M		Passeriformes	Fringillidae		2293	skin
AVE00906	Sterna hirundo	Apahida (CJ)	CJ	Transylvania	46.8024	23.75	Führer Lajos	xx.09.1909	1909	F	adult	Charadriiformes	Laridae	151/1909	2237	skin
AVE00905	Sterna hirundo	Apahida (CJ)	CJ	Transylvania	46.8024	23.75	Führer Lajos	xx.09.1909	1909	M	adult	Charadriiformes	Laridae	151/1909	2237	skin
AVE00904	Sternula albifrons	NA	NA	NA	NA	NA	NA	NA	NA		adult	Charadriiformes	Laridae		2237	skin
AVE00288	Streptopelia turtur	Cluj-Napoca (CJ)	CJ	Transylvania	NA	NA	Führer Lajos	xx.08.1912	1912		adult	Columbiformes	Columbidae	133-1912	2258	skin
AVE00287	Streptopelia turtur	Gilău (CJ)	CJ	Transylvania	NA	NA	Führer Lajos	xx.09.1909	1909	M	adult	Columbiformes	Columbidae	144	2258	skin
AVE00289	Streptopelia turtur	NA	NA	NA	NA	NA	NA	NA	NA		adult	Columbiformes	Columbidae		2258	skin
AVE00290	Streptopelia turtur	NA	NA	NA	NA	NA	NA	NA	NA		adult	Columbiformes	Columbidae		2258	skin
AVE00291	Streptopelia turtur	NA	NA	NA	NA	NA	NA	NA	NA		adult	Columbiformes	Columbidae		2258	skin
AVE00292	Streptopelia turtur	NA	NA	NA	NA	NA	NA	NA	NA		adult	Columbiformes	Columbidae		2258	skin
AVE00294	Streptopelia turtur	NA	NA	NA	NA	NA	NA	NA	NA		adult	Columbiformes	Columbidae		2258	skin
AVE00330	Strix uralensis	Jibou (SJ)	SJ	Transylvania	NA	NA	Zwörner Sándor	20.04.1903	1903	F		Strigiformes	Strigidae		2241	skin
AVE00331	Strix uralensis	NA	NA	NA	NA	NA	NA	NA	NA			Strigiformes	Strigidae		2241	skin
AVE00635	Sturnus vulgaris	Colibița (BN)	BN	Transylvania	NA	NA	Vincze Ferencz	06.05.1971	1971	M	adult	Passeriformes	Sturnidae		2340/6	skin
AVE00636	Sturnus vulgaris	NA	NA	NA	NA	NA	NA	NA	NA			Passeriformes	Sturnidae			skin
AVE00577	Sylvia atricapilla	Cluj-Napoca (CJ)	CJ	Transylvania	NA	NA	Führer Lajos	xx.09.1912	1912	M		Passeriformes	Sylviidae	162	2268	skin
AVE00578	Sylvia atricapilla	Cluj-Napoca (CJ)	CJ	Transylvania	NA	NA	Führer Lajos	xx.09.1912	1912	M		Passeriformes	Sylviidae	162	2268	skin
AVE00585	Sylvia atricapilla	Cluj-Napoca (CJ)	CJ	Transylvania	NA	NA	Führer Lajos	xx.09.1912	1912	M	juvenile	Passeriformes	Sylviidae	162	2268	skin
AVE00575	Sylvia atricapilla	Făget (CJ)	CJ	Transylvania	NA	NA	Führer Lajos	xx.09.1909	1909	F	juvenile	Passeriformes	Sylviidae	176	2268	skin
AVE00579	Sylvia atricapilla	Feleacu (CJ)	CJ	Transylvania	NA	NA	Führer Lajos	xx.05.1911	1911	M	adult	Passeriformes	Sylviidae	593	2268	skin
AVE00583	Sylvia atricapilla	Gilău (CJ)	CJ	Transylvania	NA	NA	Führer Lajos	xx.05.1911	1911	M	adult	Passeriformes	Sylviidae	593	2268	skin
AVE00580	Sylvia atricapilla	Gilău (CJ)	CJ	Transylvania	NA	NA	Führer Lajos	xx.05.1911	1911	M	adult	Passeriformes	Sylviidae	593	2268	skin
AVE00582	Sylvia atricapilla	Gilău (CJ)	CJ	Transylvania	NA	NA	Führer Lajos	xx.05.1911	1911	M	adult	Passeriformes	Sylviidae	593	2268	skin
AVE00581	Sylvia atricapilla	Gilău (CJ)	CJ	Transylvania	NA	NA	Führer Lajos	xx.10.1909	1909	M	juvenile	Passeriformes	Sylviidae	176	2268	skin
AVE00584	Sylvia atricapilla	NA	NA	NA	NA	NA	NA	NA	NA	M	adult	Passeriformes	Sylviidae		2268	skin
AVE00576	Sylvia atricapilla	NA	NA	NA	NA	NA	NA	NA	NA	F		Passeriformes	Sylviidae		2268	skin
AVE00659	Sylvia communis	NA	NA	NA	NA	NA	NA	NA	NA			Passeriformes	Sylviidae	2265	2265	skin
AVE00700	Sylvia communis	Baciu (CJ)	CJ	Transylvania	NA	NA	Ajtai K. Gyula	26.06.1910	1910	M		Passeriformes	Sylviidae		2266	skin
AVE00698	Sylvia communis	Cluj-Napoca (CJ)	CJ	Transylvania	NA	NA	Führer Lajos	xx.06.1910	1910	F		Passeriformes	Sylviidae		2266	skin
AVE00699	Sylvia communis	Florești (CJ)	CJ	Transylvania	46.7424	23.484	Führer Lajos	xx.04.1913	1913	M	adult	Passeriformes	Sylviidae		2266	skin
AVE00587	Sylvia communis	Gilău (CJ)	CJ	Transylvania	46.7502	23.3833	Führer Lajos	xx.10.1909	1909	M		Passeriformes	Sylviidae	175	2264	skin
AVE00701	Sylvia communis	NA	NA	NA	NA	NA	NA	NA	NA			Passeriformes	Sylviidae			skin
AVE00702	Sylvia communis	NA	NA	NA	NA	NA	NA	NA	NA			Passeriformes	Sylviidae			skin
AVE00703	Sylvia communis	NA	NA	NA	NA	NA	NA	NA	NA			Passeriformes	Sylviidae			skin
AVE00704	Sylvia communis	NA	NA	NA	NA	NA	NA	NA	NA			Passeriformes	Sylviidae		2266	skin
AVE00586	Sylvia curruca	Aghireș (CJ)	CJ	Transylvania	NA	NA	Führer Lajos	xx.10.1909	1909	M		Passeriformes	Sylviidae	159	2264	skin
AVE00642	Sylvia curruca	Cluj-Napoca (CJ)	CJ	Transylvania	NA	NA	Führer Lajos	xx.06.1911	1911			Passeriformes	Sylviidae		2264	skin
AVE00574	Sylvia curruca	NA	NA	NA	NA	NA	NA	NA	NA			Passeriformes	Sylviidae		2268	skin
AVE00622	Sylvia nisoria	Gilău (CJ)	CJ	Transylvania	NA	NA	Führer Lajos	xx.05.1911	1911	M		Passeriformes	Sylviidae		2267	skin
AVE00623	Sylvia nisoria	Gilău (CJ)	CJ	Transylvania	NA	NA	Führer Lajos	xx.05.1911	1911	F		Passeriformes	Sylviidae		2267	skin
AVE00008	Tachybaptus ruficollis	Geaca (CJ)	CJ	Transylvania	NA	NA	Vincze Ferencz	15.10.1970	1970	M		Podicipediformes	Podicipedidae		2161-1	skin
AVE00001	Tachybaptus ruficollis	Geaca (CJ)	CJ	Transylvania	NA	NA	Vincze Ferencz	30.08.1971	1971	F		Podicipediformes	Podicipedidae		2161-1	skin
AVE00007	Tachybaptus ruficollis	Hăghig (CV)	CV	Transylvania	NA	NA	NA	28.12.1902	1902	F		Podicipediformes	Podicipedidae		2159	skin
AVE00002	Tachybaptus ruficollis	Mociu (CJ)	CJ	Transylvania	NA	NA	Führer Lajos	xx.10.1909	1909	F		Podicipediformes	Podicipedidae	NO214/1909	2159	skin
AVE00004	Tachybaptus ruficollis	Mociu (CJ)	CJ	Transylvania	NA	NA	Führer Lajos	xx.11.1909	1909	F		Podicipediformes	Podicipedidae	NO254/1909	2159	skin
AVE00003	Tachybaptus ruficollis	Mociu (CJ)	CJ	Transylvania	NA	NA	Führer Lajos	xx.11.1909	1909	M		Podicipediformes	Podicipedidae	NO254	2159	skin
AVE00271	Tringa erythropus	Mociu (CJ)	CJ	Transylvania	NA	NA	Führer Lajos	xx.10.1909	1909	M	adult	Charadriiformes	Scolopacidae	188	2223	skin
AVE00272	Tringa erythropus	Mociu (CJ)	CJ	Transylvania	NA	NA	Führer Lajos	xx.10.1909	1909	M	adult	Charadriiformes	Scolopacidae	188	2223	skin
AVE00273	Tringa erythropus	Mociu (CJ)	CJ	Transylvania	NA	NA	Führer Lajos	xx.10.1909	1909	F	adult	Charadriiformes	Scolopacidae	188	2223	skin
AVE00239	Tringa glareola	Gilău (CJ)	CJ	Transylvania	NA	NA	Führer Lajos	xx.05.1911	1911	M	adult	Charadriiformes	Scolopacidae		2221	skin
AVE00238	Tringa glareola	Someșeni (CJ)	CJ	Transylvania	NA	NA	Vincze Ferencz	24.07.1973	1973	M	juvenile	Charadriiformes	Scolopacidae		2221	skin
AVE00240	Tringa glareola	NA	NA	NA	NA	NA	NA	NA	NA		adult	Charadriiformes	Scolopacidae		2225	skin
AVE00263	Tringa nebularia	Mociu (CJ)	CJ	Transylvania	NA	NA	Führer Lajos	xx.11.1909	1909	M		Charadriiformes	Scolopacidae	256	2223	skin
AVE00264	Tringa nebularia	Mociu (CJ)	CJ	Transylvania	NA	NA	Führer Lajos	xx.10.1909	1909	M		Charadriiformes	Scolopacidae	189	2223	skin
AVE00265	Tringa nebularia	Mociu (CJ)	CJ	Transylvania	NA	NA	Führer Lajos	xx.10.1909	1909	M		Charadriiformes	Scolopacidae	189	2223	skin
AVE00266	Tringa nebularia	Mociu (CJ)	CJ	Transylvania	NA	NA	Führer Lajos	xx.10.1909	1909	M		Charadriiformes	Scolopacidae	189	2223	skin
AVE00267	Tringa nebularia	Mociu (CJ)	CJ	Transylvania	NA	NA	Führer Lajos	xx.10.1909	1909	M		Charadriiformes	Scolopacidae		2223	skin
AVE00268	Tringa nebularia	Mociu (CJ)	CJ	Transylvania	46.7954	24.0317	Führer Lajos	xx.11.1909	1909	F		Charadriiformes	Scolopacidae	256	2223	skin
AVE00269	Tringa nebularia	NA	NA	NA	NA	NA	NA	NA	NA			Charadriiformes	Scolopacidae		2223	skin
AVE00245	Tringa ochropus	Cluj-Napoca (CJ)	CJ	Transylvania	46.7713	23.6236	Führer Lajos	xx.10.1909	1909	M		Charadriiformes	Scolopacidae		2224	skin
AVE00244	Tringa ochropus	Țaga (CJ)	CJ	Transylvania	46.9459	24.0594	Ajtai K. Gyula	04.05.1910	1910	M		Charadriiformes	Scolopacidae		2224	skin
AVE00242	Tringa ochropus	NA	NA	NA	NA	NA	NA	NA	NA			Charadriiformes	Scolopacidae		2221	skin
AVE00241	Tringa ochropus	NA	NA	NA	NA	NA	NA	NA	NA			Charadriiformes	Scolopacidae		2221	skin
AVE00260	Tringa ochropus	NA	NA	NA	NA	NA	NA	NA	NA		adult	Charadriiformes	Scolopacidae		2222	skin
AVE00243	Tringa ochropus	NA	NA	NA	NA	NA	NA	NA	NA			Charadriiformes	Scolopacidae		2224	skin
AVE00270	Tringa totanus	Mociu (CJ)	CJ	Transylvania	46.7954	24.0317	Führer Lajos	xx.11.1909	1909	F	juvenile	Charadriiformes	Scolopacidae	188	2223	skin
AVE00715	Troglodytes troglodytes	Cluj-Napoca (CJ)	CJ	Transylvania	46.7713	23.6236	Führer Lajos	xx.10.1909	1909	M		Passeriformes	Troglodytidae		2301	skin
AVE00714	Troglodytes troglodytes	Cluj-Napoca (CJ)	CJ	Transylvania	46.7713	23.6236	Führer Lajos	xx.10.1909	1909	M		Passeriformes	Troglodytidae		2301	skin
AVE00707	Troglodytes troglodytes	Cluj-Napoca (CJ)	CJ	Transylvania	46.7713	23.6236	Führer Lajos	xx.12.1912	1912	M		Passeriformes	Troglodytidae		2301	skin
AVE00706	Troglodytes troglodytes	Cluj-Napoca (CJ)	CJ	Transylvania	46.7713	23.6236	Führer Lajos	10.10.1912	1912	M		Passeriformes	Troglodytidae		2301	skin
AVE00712	Troglodytes troglodytes	Cluj-Napoca (CJ)	CJ	Transylvania	46.7713	23.6236	Führer Lajos	xx.12.1912	1912	M		Passeriformes	Troglodytidae		2301	skin
AVE00709	Troglodytes troglodytes	Cluj-Napoca (CJ)	CJ	Transylvania	46.7713	23.6236	Führer Lajos	xx.11.1909	1909	M		Passeriformes	Troglodytidae		2301	skin
AVE00708	Troglodytes troglodytes	Cuzăplac (SJ)	SJ	Transylvania	46.9668	23.1874	Kómis Lajos	03.11.1913	1913	M	adult	Passeriformes	Troglodytidae		2301	skin
AVE00705	Troglodytes troglodytes	Cuzăplac (SJ)	SJ	Transylvania	46.9668	23.1874	Kómis Lajos	20.12.1913	1913	F		Passeriformes	Troglodytidae		2301	skin
AVE00713	Troglodytes troglodytes	Florești (CJ)	CJ	Transylvania	46.7424	23.484	Führer Lajos	xx.01.1913	1913	M		Passeriformes	Troglodytidae		2301	skin
AVE00710	Troglodytes troglodytes	NA	NA	NA	NA	NA	NA	NA	NA			Passeriformes	Troglodytidae		2301	skin
AVE00711	Troglodytes troglodytes	NA	NA	NA	NA	NA	NA	NA	NA			Passeriformes	Troglodytidae		2301	skin
AVE00447	Turdus iliacus	Făget (CJ)	CJ	Transylvania	46.7398	23.5685	Führer Lajos	xx.10.1909	1909	M		Passeriformes	Turdidae		2283	skin
AVE00445	Turdus merula	Cuzăplac (SJ)	SJ	Transylvania	46.9668	23.1874	Kómis Lajos	14.10.1913	1913	M	juvenile	Passeriformes	Turdidae		2286	skin
AVE00443	Turdus merula	Viștea (CJ)	CJ	Transylvania	46.8571	23.8742	Ajtai K. Gyula	17.03.1910	1910	M	adult	Passeriformes	Turdidae		2286	skin
AVE00446	Turdus merula	NA	NA	NA	NA	NA	NA	NA	NA	F	adult	Passeriformes	Turdidae		2286	skin
AVE00444	Turdus merula	NA	NA	NA	NA	NA	NA	NA	NA			Passeriformes	Turdidae		2286	skin
AVE00925	Turdus merula	Dumitra (AB)	AB	Transylvania	47.2193	24.4656	Osváth Gergely	28.03.2018	2018	M		Passeriformes	Turdidae			skin
AVE00442	Turdus migratorius	California (USA)	USA	USA	36.7736	-119.418	Xántus János	xx.xx.1859	1859	M		Passeriformes	Turdidae		2285	skin
AVE00450	Turdus philomelos	Cluj-Napoca (CJ)	CJ	Transylvania	46.7713	23.6236	Führer Lajos	xx.10.1909	1909	M		Passeriformes	Turdidae		2284	skin
AVE00449	Turdus philomelos	Cluj-Napoca (CJ)	CJ	Transylvania	46.7713	23.6236	Zwörner Sándor	xx.10.1903	1903	M		Passeriformes	Turdidae		2284	skin
AVE00448	Turdus philomelos	Cluj-Napoca (CJ)	CJ	Transylvania	46.7713	23.6236	Führer Lajos	xx.10.1909	1909	F		Passeriformes	Turdidae		2284	skin
AVE00451	Turdus philomelos	Micești (CJ)	CJ	Transylvania	46.6469	23.6151	Führer Lajos	xx.11.1909	1909	M		Passeriformes	Turdidae		2284	skin
AVE00940	Turdus philomelos	Cluj-Napoca (CJ)	CJ	Transylvania	46.7699	23.624	Vizauer Tibor Csaba	01.10.2021	2021		juvenile	Passeriformes	Turdidae			skin
AVE00441	Turdus pilaris	Căpușul Mare (CJ)	CJ	Transylvania	46.7913	23.2886	NA	24.03.1984	1984	M		Passeriformes	Turdidae		2286	skin
AVE00439	Turdus pilaris	Făget (CJ)	CJ	Transylvania	46.7398	23.5685	NA	24.03.1954	1954	F		Passeriformes	Turdidae		2286	skin
AVE00440	Turdus pilaris	Făget (CJ)	CJ	Transylvania	46.7398	23.5685	NA	24.03.1954	1954			Passeriformes	Turdidae		2286	skin
AVE00923	Turdus pilaris	NA	NA	NA	NA	NA	NA	NA	NA		adult	Passeriformes	Turdidae			skin
AVE00462	Turdus torquatus	Ceahlău (NT)	NT	Transylvania	47.0451	25.9627	Vincze Ferencz	09.05.1971	1971	F	adult	Passeriformes	Turdidae			skin
AVE00459	Turdus viscivorus	Borșa (CJ)	CJ	Transylvania	46.9333	23.65	Kómis Lajos	26.12.1913	1913	M		Passeriformes	Turdidae		2282	skin
AVE00455	Turdus viscivorus	Cluj-Napoca (CJ)	CJ	Transylvania	46.7713	23.6236	Führer Lajos	xx.10.1912	1912	M		Passeriformes	Turdidae		2282	skin
AVE00457	Turdus viscivorus	Cluj-Napoca (CJ)	CJ	Transylvania	46.7713	23.6236	Führer Lajos	xx.10.1912	1912	F		Passeriformes	Turdidae		2282	skin
AVE00452	Turdus viscivorus	Cluj-Napoca (CJ)	CJ	Transylvania	46.7713	23.6236	Führer Lajos	xx.02.1913	1913	F		Passeriformes	Turdidae		2282	skin
AVE00453	Turdus viscivorus	Cluj-Napoca (CJ)	CJ	Transylvania	46.7713	23.6236	Zwörner Sándor	08.01.1903	1903	F		Passeriformes	Turdidae		2282	skin
AVE00456	Turdus viscivorus	Cluj-Napoca (CJ)	CJ	Transylvania	46.7713	23.6236	Führer Lajos	08.01.1913	1913	M		Passeriformes	Turdidae		2282	skin
AVE00458	Turdus viscivorus	Cluj-Napoca (CJ)	CJ	Transylvania	46.7713	23.6236	Führer Lajos	10.01.1913	1913	F		Passeriformes	Turdidae		2282	skin
AVE00461	Turdus viscivorus	Cluj-Napoca (CJ)	CJ	Transylvania	46.7713	23.6236	Führer Lajos	05.01.1913	1913	M		Passeriformes	Turdidae		2282	skin
AVE00460	Turdus viscivorus	Cuzăplac (SJ)	SJ	Transylvania	46.9668	23.1874	Kómis Lajos	21.12.1913	1913	F		Passeriformes	Turdidae		2282	skin
AVE00454	Turdus viscivorus	NA	NA	NA	NA	NA	NA	NA	NA			Passeriformes	Turdidae		2282	skin
AVE00359	Upupa epops	Aghireș (CJ)	CJ	Transylvania	47.162	23.0098	Führer Lajos	xx.09.1909	1909	M		Bucerotiformes	Upupidae	130	2259	skin
AVE00362	Upupa epops	Aghireș (CJ)	CJ	Transylvania	47.162	23.0098	Führer Lajos	xx.09.1909	1909	F		Bucerotiformes	Upupidae	130	2259	skin
AVE00358	Upupa epops	Cluj-Napoca (CJ)	CJ	Transylvania	46.7713	23.6236	Ajtai K. Gyula	26.05.1910	1910	F	adult	Bucerotiformes	Upupidae		2259	skin
AVE00361	Upupa epops	Gilău (CJ)	CJ	Transylvania	46.7502	23.3833	Führer Lajos	xx.09.1909	1909	F		Bucerotiformes	Upupidae	130	2259	skin
AVE00360	Upupa epops	NA	NA	NA	NA	NA	NA	NA	NA			Bucerotiformes	Upupidae		2259	skin
AVE00205	Vanellus vanellus	Cătina (CJ)	CJ	Transylvania	46.8444	24.1616	Zwörner Sándor	04.10.1903	1903	M	juvenile	Charadriiformes	Charadriidae		2220	skin
AVE00208	Vanellus vanellus	Hortobágy (HU)	HU	Hungary	47.5872	21.1561	Nagy Jenő	xx.04.1907	1907	M	adult	Charadriiformes	Charadriidae		2220	skin
AVE00209	Vanellus vanellus	Hortobágy (HU)	HU	Hungary	47.5872	21.1561	Nagy Jenő	xx.04.1907	1907	F	adult	Charadriiformes	Charadriidae		2220	skin
AVE00185	Zapornia parva	Mociu (CJ)	CJ	Transylvania	46.7954	24.0317	Führer Lajos	xx.11.1909	1909	M	juvenile	Gruiformes	Rallidae	261	2207	skin
AVE00186	Zapornia parva	Mociu (CJ)	CJ	Transylvania	46.7954	24.0317	Führer Lajos	xx.11.1909	1909	F	juvenile	Gruiformes	Rallidae	261	2207	skin
AVE00187	Zapornia parva	Mociu (CJ)	CJ	Transylvania	46.7954	24.0317	Führer Lajos	xx.11.1909	1909	M	juvenile	Gruiformes	Rallidae	262	2207	skin
AVE00188	Zapornia parva	Răscruci (CJ)	CJ	Transylvania	46.9044	23.7704	Führer Lajos	xx.10.1909	1909	M	juvenile	Gruiformes	Rallidae	193	2207	skin
AVE00182	Zapornia parva	Ungaria (HU)	HU	Hungary	NA	NA	Führer Lajos	xx.05.1911	1911	F	adult	Gruiformes	Rallidae	614	2209	skin
AVE00183	Zapornia parva	Ungaria (HU)	HU	Hungary	NA	NA	Führer Lajos	xx.05.1911	1911	F	adult	Gruiformes	Rallidae	614	2209	skin
